# Supplementary material for: Boronic acid–DMAPO cooperative catalysis for dehydrative condensation between carboxylic acids and amines
Source: Chem Sci. 2015 Nov 6;7(2):1276–80. doi: 10.1039/c5sc03761a (PMC5975839; doi:10.1039/c5sc03761a)
Supplement: Supplementary file 2 [file SC-007-C5SC03761A-s002.cif]

# Electronic Supplementary Material (ESI) for Chemical Science.
# This journal is © The Royal Society of Chemistry 2015

####################################################################### 
# 
# This file contains crystal structure data downloaded from the 
# Cambridge Structural Database (CSD) hosted by the Cambridge 
# Crystallographic Data Centre (CCDC).
# 
# Full information about CCDC data access policies and citation 
# guidelines are available at http://www.ccdc.cam.ac.uk/access/V1 
# 
# Audit and citation data items may have been added by the CCDC. 
# Please retain this information to preserve the provenance of 
# this file and to allow appropriate attribution of the data. 
# 
#######################################################################

data_20150828-1
_database_code_depnum_ccdc_archive 'CCDC 1429213'
_audit_update_record             
;
2015-10-02 deposited with the CCDC.
2015-11-05 downloaded from the CCDC.
;

#==============================================================================
# CHEMICAL DATA

_chemical_formula_sum            'C48 H36 B2 Cl6 F12 N4 O10'
_chemical_formula_moiety         'C48 H36 B2 Cl6 F12 N4 O10'
_chemical_formula_weight         1291.15
_chemical_melting_point          ?

#==============================================================================
# CRYSTAL DATA
_space_group_crystal_system      triclinic
_space_group_name_H-M_alt        'P -1'
_space_group_name_Hall           '-P 1'
_space_group_IT_number           2
loop_
_symmetry_equiv_pos_site_id
_space_group_symop_operation_xyz
1 +X,+Y,+Z
2 -X,-Y,-Z
#------------------------------------------------------------------------------
_cell_length_a                   10.3672(14)
_cell_length_b                   15.451(2)
_cell_length_c                   17.504(2)
_cell_angle_alpha                84.827(6)
_cell_angle_beta                 78.441(5)
_cell_angle_gamma                86.992(6)
_cell_volume                     2734.1(6)
_cell_formula_units_Z            2
_cell_measurement_reflns_used    7916
_cell_measurement_theta_min      3.20
_cell_measurement_theta_max      27.50
_cell_measurement_temperature    123
#------------------------------------------------------------------------------
_exptl_crystal_description       prism
_exptl_crystal_colour            colorless
_exptl_crystal_size_max          0.150
_exptl_crystal_size_mid          0.150
_exptl_crystal_size_min          0.050
_exptl_crystal_density_diffrn    1.568
_exptl_crystal_density_meas      ?
_exptl_crystal_density_method    'not measured'
_exptl_crystal_F_000             1304.00
_exptl_absorpt_coefficient_mu    0.415
_exptl_absorpt_correction_type   multi-scan
_exptl_absorpt_process_details   'REQAB (Rigaku, 1998)'
_exptl_absorpt_correction_T_min  0.701
_exptl_absorpt_correction_T_max  0.979

#==============================================================================
# EXPERIMENTAL DATA

_diffrn_ambient_temperature      123
_diffrn_radiation_type           'Mo K\a'
_diffrn_radiation_wavelength     0.71075
_diffrn_measurement_device_type  'Rigaku XtaLAB P200'
_diffrn_measurement_method       ?
_diffrn_detector_area_resol_mean 5.814
_diffrn_reflns_number            23618
_diffrn_reflns_av_R_equivalents  0.0360
_diffrn_reflns_theta_max         27.540
_diffrn_reflns_theta_min         3.207
_diffrn_reflns_theta_full        25.242
_diffrn_measured_fraction_theta_max 0.933
_diffrn_measured_fraction_theta_full 0.962
_diffrn_reflns_Laue_measured_fraction_max 0.933
_diffrn_reflns_Laue_measured_fraction_full 0.962
_diffrn_reflns_point_group_measured_fraction_max 0.933
_diffrn_reflns_point_group_measured_fraction_full 0.962
_diffrn_reflns_limit_h_min       -13
_diffrn_reflns_limit_h_max       13
_diffrn_reflns_limit_k_min       -20
_diffrn_reflns_limit_k_max       18
_diffrn_reflns_limit_l_min       -22
_diffrn_reflns_limit_l_max       18
_diffrn_standards_number         0
_diffrn_standards_interval_count .
_diffrn_standards_decay_%        ?

#==============================================================================
# REFINEMENT DATA

_refine_special_details          
;
    Refinement was performed using all reflections. The weighted 
    R-factor (wR) and goodness of fit (S) are based on F^2^.
    R-factor (gt) are based on F. The threshold expression of
    F^2^ > 2.0 sigma(F^2^) is used only for calculating R-factor (gt).
;
_reflns_number_total             11774
_reflns_number_gt                8681
_reflns_threshold_expression     F^2^>2.0?(F^2^)
_refine_ls_structure_factor_coef Fsqd
_refine_ls_R_factor_all          0.0600
_refine_ls_R_factor_gt           0.0422
_refine_ls_wR_factor_ref         0.1186
_refine_ls_wR_factor_gt          0.1116
_refine_ls_number_restraints     0
_refine_ls_hydrogen_treatment    constr
_refine_ls_number_reflns         11774
_refine_ls_number_parameters     743
_refine_ls_goodness_of_fit_ref   1.037
_refine_ls_weighting_scheme      calc
_refine_ls_weighting_details     
'w = 1/[?^2^(Fo^2^)+(0.0686P)^2^+0.0000P] where P=(Fo^2^+2Fc^2^)/3'
_atom_sites_solution_hydrogens   geom
_atom_sites_solution_primary     direct
_atom_sites_solution_secondary   difmap
_refine_ls_shift/su_max          0.001
_refine_diff_density_max         0.61
_refine_diff_density_min         -0.57
_refine_ls_extinction_method     none
_refine_ls_extinction_coef       ?

loop_
_atom_type_symbol
_atom_type_description
_atom_type_scat_dispersion_real
_atom_type_scat_dispersion_imag
_atom_type_scat_source
C C 0.0033 0.0016
;
International Tables for Crystallography
(Vol. C, Tables 4.2.6.8 and 6.1.1.4)
;
H H 0.0000 0.0000
;
International Tables for Crystallography
(Vol. C, Table 6.1.1.4)
;
B B 0.0013 0.0007
;
International Tables for Crystallography
(Vol. C, Tables 4.2.6.8 and 6.1.1.4)
;
Cl Cl 0.1484 0.1585
;
International Tables for Crystallography
(Vol. C, Tables 4.2.6.8 and 6.1.1.4)
;
F F 0.0171 0.0103
;
International Tables for Crystallography
(Vol. C, Tables 4.2.6.8 and 6.1.1.4)
;
N N 0.0061 0.0033
;
International Tables for Crystallography
(Vol. C, Tables 4.2.6.8 and 6.1.1.4)
;
O O 0.0106 0.0060
;
International Tables for Crystallography
(Vol. C, Tables 4.2.6.8 and 6.1.1.4)
;

#==============================================================================
# ATOMIC COORDINATES AND THERMAL PARAMETERS

loop_
_atom_site_label
_atom_site_type_symbol
_atom_site_fract_x
_atom_site_fract_y
_atom_site_fract_z
_atom_site_U_iso_or_equiv
_atom_site_adp_type
_atom_site_occupancy
_atom_site_site_symmetry_multiplicity
_atom_site_calc_flag
_atom_site_refinement_flags
_atom_site_disorder_assembly
_atom_site_disorder_group
Cl1 Cl 0.53105(6) 0.70897(4) 0.08888(4) 0.04720(15) Uani 1 2 d . . .
Cl2 Cl -0.05461(6) 0.33570(5) 0.30334(3) 0.05274(16) Uani 1 2 d . . .
Cl3 Cl 0.53751(6) 0.54984(4) 0.18855(3) 0.04464(15) Uani 1 2 d . . .
Cl4 Cl 0.18067(6) 0.43567(5) 0.26496(4) 0.05631(17) Uani 1 2 d . . .
Cl5 Cl 0.29352(6) 0.61634(4) 0.14629(4) 0.05033(16) Uani 1 2 d . . .
Cl6 Cl 0.02639(6) 0.42519(5) 0.42296(4) 0.06025(19) Uani 1 2 d . . .
F3 F 0.71552(15) -0.01686(8) -0.02902(7) 0.0464(3) Uani 1 2 d . . .
F5 F 0.56663(13) 0.08528(9) -0.02620(8) 0.0471(3) Uani 1 2 d . . .
F10 F 0.75601(15) 0.10371(9) -0.09969(7) 0.0487(3) Uani 1 2 d . . .
F11 F 0.91269(16) -0.04130(8) 0.20196(10) 0.0618(4) Uani 1 2 d . . .
F12 F 0.55042(13) 0.14350(9) 0.79088(7) 0.0470(3) Uani 1 2 d . . .
F63 F 0.35905(13) 0.11695(9) 0.85912(7) 0.0470(3) Uani 1 2 d . . .
F64 F 0.49660(18) 0.01138(9) 0.82607(8) 0.0620(4) Uani 1 2 d . . .
F65 F 0.30686(18) -0.14027(11) 0.63722(13) 0.0816(5) Uani 1 2 d . . .
F66 F 0.2904(4) -0.06783(13) 0.5291(2) 0.1921(19) Uani 1 2 d . . .
F67 F 0.4765(2) -0.10167(10) 0.55731(9) 0.0801(6) Uani 1 2 d . . .
F69 F 1.06614(13) 0.04758(11) 0.15888(10) 0.0642(4) Uani 1 2 d . . .
F70 F 0.92948(17) 0.06963(10) 0.26271(8) 0.0627(4) Uani 1 2 d . . .
O1 O -0.03500(14) 0.32988(10) 0.71672(8) 0.0388(3) Uani 1 2 d . . .
O3 O 0.59500(16) 0.35762(11) 0.32064(8) 0.0436(4) Uani 1 2 d . . .
O6 O 0.08543(17) 0.20063(11) 0.43777(8) 0.0451(4) Uani 1 2 d . . .
O57 O 0.37300(13) 0.30986(9) 0.56561(9) 0.0348(3) Uani 1 2 d . . .
O58 O 0.15591(13) 0.30636(9) 0.63966(8) 0.0304(3) Uani 1 2 d . . .
O59 O 0.20815(13) 0.25057(9) 0.51136(7) 0.0316(3) Uani 1 2 d . . .
O60 O 0.42111(13) 0.41046(9) 0.06559(7) 0.0312(3) Uani 1 2 d . . .
O61 O 0.70390(12) 0.35941(8) 0.19937(7) 0.0241(3) Uani 1 2 d . . .
O62 O 0.62614(12) 0.37868(8) 0.07692(7) 0.0233(3) Uani 1 2 d . . .
O71 O 0.85525(12) 0.37408(8) 0.07795(7) 0.0264(3) Uani 1 2 d . . .
N21 N 0.31502(17) 0.64613(11) 0.44174(10) 0.0329(4) Uani 1 2 d . . .
N53 N 0.90945(16) 0.72695(10) 0.06302(9) 0.0293(3) Uani 1 2 d . . .
N54 N 0.85731(14) 0.46362(10) 0.07843(8) 0.0233(3) Uani 1 2 d . . .
N55 N 0.34942(15) 0.39374(11) 0.53475(10) 0.0297(3) Uani 1 2 d . . .
C3 C 0.49374(18) 0.28854(12) 0.23471(10) 0.0252(4) Uani 1 2 d . . .
C5 C 0.82153(17) 0.51433(12) 0.01880(10) 0.0252(4) Uani 1 2 d . . .
C6 C 0.60097(18) 0.33825(12) 0.25449(10) 0.0258(4) Uani 1 2 d . . .
C7 C 0.81386(19) 0.05678(12) 0.08305(11) 0.0274(4) Uani 1 2 d . . .
C8 C 0.74267(18) 0.10698(12) 0.03583(10) 0.0257(4) Uani 1 2 d . . .
C9 C 0.85412(18) 0.09483(12) 0.14338(11) 0.0268(4) Uani 1 2 d . . .
C10 C 0.83656(18) 0.60151(12) 0.01313(10) 0.0253(4) Uani 1 2 d . . .
C11 C 0.10404(19) 0.20985(13) 0.50245(11) 0.0298(4) Uani 1 2 d . . .
C12 C 0.89013(17) 0.64123(12) 0.06929(10) 0.0243(4) Uani 1 2 d . . .
C13 C 0.01181(18) 0.17079(12) 0.57351(10) 0.0259(4) Uani 1 2 d . . .
C14 C 0.71325(18) 0.19437(12) 0.04723(10) 0.0239(4) Uani 1 2 d . . .
C15 C 0.3525(3) -0.07411(18) 0.58640(17) 0.0624(8) Uani 1 2 d . . .
C16 C 0.90560(18) 0.49773(12) 0.13466(11) 0.0265(4) Uani 1 2 d . . .
C17 C 0.9393(2) 0.04308(13) 0.19167(12) 0.0337(4) Uani 1 2 d . . .
C18 C 0.8817(2) 0.78280(13) -0.00366(12) 0.0354(5) Uani 1 2 d . . .
C19 C 0.32120(19) 0.45817(14) 0.58276(12) 0.0325(4) Uani 1 2 d . . .
C20 C 0.30881(19) 0.54175(13) 0.55388(11) 0.0300(4) Uani 1 2 d . . .
C22 C -0.01853(17) 0.20400(12) 0.64748(10) 0.0254(4) Uani 1 2 d . . .
C23 C 0.49859(18) 0.36768(12) 0.09877(10) 0.0234(4) Uani 1 2 d . . .
C24 C 0.44978(18) 0.29995(12) 0.16384(10) 0.0246(4) Uani 1 2 d . . .
C25 C 0.46467(19) 0.60549(13) 0.11439(11) 0.0308(4) Uani 1 2 d . . .
C26 C 0.35088(19) 0.16288(13) 0.69324(11) 0.0303(4) Uani 1 2 d . . .
C27 C 0.30329(18) 0.16504(13) 0.62378(11) 0.0297(4) Uani 1 2 d . . .
C28 C 0.35572(19) 0.49275(13) 0.42428(11) 0.0313(4) Uani 1 2 d . . .
C29 C 0.92166(18) 0.58482(13) 0.13233(11) 0.0271(4) Uani 1 2 d . . .
C30 C 0.82284(17) 0.18152(12) 0.15548(10) 0.0248(4) Uani 1 2 d . . .
C31 C 0.39979(19) 0.08565(13) 0.72669(11) 0.0316(4) Uani 1 2 d . . .
C32 C 0.3999(2) 0.00862(14) 0.69267(13) 0.0372(5) Uani 1 2 d . . .
C33 C 0.6951(2) 0.06912(13) -0.02935(11) 0.0335(4) Uani 1 2 d . . .
C35 C 0.4289(2) 0.23020(13) 0.29401(11) 0.0339(5) Uani 1 2 d . . .
C36 C 0.03386(18) 0.28504(13) 0.66950(10) 0.0273(4) Uani 1 2 d . . .
C37 C 0.2888(2) 0.19017(16) 0.21130(15) 0.0481(6) Uani 1 2 d . . .
C38 C 0.3474(2) 0.25071(14) 0.15283(13) 0.0377(5) Uani 1 2 d . . .
C39 C -0.1651(2) 0.08518(15) 0.69404(13) 0.0387(5) Uani 1 2 d . . .
C40 C 0.9617(3) 0.76749(14) 0.12196(14) 0.0432(5) Uani 1 2 d . . .
C41 C 0.3055(2) 0.08646(14) 0.59035(13) 0.0362(5) Uani 1 2 d . . .
C42 C -0.10927(19) 0.16045(14) 0.70637(11) 0.0323(4) Uani 1 2 d . . .
C43 C 0.36776(19) 0.41062(13) 0.45647(11) 0.0319(4) Uani 1 2 d . . .
C44 C 0.3517(2) 0.00921(14) 0.62410(14) 0.0416(5) Uani 1 2 d . . .
C45 C 0.3286(2) 0.18163(15) 0.28226(14) 0.0449(6) Uani 1 2 d . . .
C46 C 0.4517(2) 0.08884(14) 0.80005(12) 0.0369(5) Uani 1 2 d . . .
C47 C 0.3377(2) 0.66681(16) 0.35697(13) 0.0431(5) Uani 1 2 d . . .
C48 C 0.0816(2) 0.36990(16) 0.33844(12) 0.0405(5) Uani 1 2 d . . .
C49 C -0.1354(2) 0.05323(15) 0.62099(13) 0.0406(5) Uani 1 2 d . . .
C51 C 0.2948(2) 0.71869(14) 0.49149(14) 0.0414(5) Uani 1 2 d . . .
C52 C -0.0501(2) 0.09735(13) 0.56082(12) 0.0334(4) Uani 1 2 d . . .
C56 C 0.32565(17) 0.56354(13) 0.47167(11) 0.0273(4) Uani 1 2 d . . .
C68 C 0.75223(17) 0.23347(12) 0.10759(10) 0.0221(4) Uani 1 2 d . . .
B50 B 0.7278(2) 0.33570(13) 0.11736(11) 0.0217(4) Uani 1 2 d . . .
B72 B 0.2539(2) 0.25626(15) 0.58559(13) 0.0297(5) Uani 1 2 d . . .
H5 H 0.78564 0.48889 -0.0194 0.0303 Uiso 1 2 calc R . .
H7 H 0.83516 -0.00263 0.07472 0.0329 Uiso 1 2 calc R . .
H10 H 0.81083 0.63655 -0.02911 0.0304 Uiso 1 2 calc R . .
H14 H 0.66571 0.22817 0.01332 0.0287 Uiso 1 2 calc R . .
H16 H 0.92872 0.46052 0.17643 0.0318 Uiso 1 2 calc R . .
H18A H 0.78619 0.78945 -0.00004 0.0425 Uiso 1 2 calc R . .
H18B H 0.9218 0.7566 -0.05216 0.0425 Uiso 1 2 calc R . .
H18C H 0.91843 0.83997 -0.00369 0.0425 Uiso 1 2 calc R . .
H19 H 0.30981 0.44488 0.63771 0.0390 Uiso 1 2 calc R . .
H20 H 0.28866 0.58641 0.58877 0.0360 Uiso 1 2 calc R . .
H25 H 0.48352 0.57142 0.06722 0.0369 Uiso 1 2 calc R . .
H26 H 0.34995 0.21504 0.71825 0.0364 Uiso 1 2 calc R . .
H28 H 0.36762 0.50317 0.36904 0.0375 Uiso 1 2 calc R . .
H29 H 0.95406 0.60808 0.17297 0.0326 Uiso 1 2 calc R . .
H30 H 0.85008 0.20606 0.19727 0.0298 Uiso 1 2 calc R . .
H32 H 0.43235 -0.04396 0.71571 0.0446 Uiso 1 2 calc R . .
H35 H 0.45485 0.22409 0.34335 0.0407 Uiso 1 2 calc R . .
H37 H 0.22177 0.15489 0.20244 0.0577 Uiso 1 2 calc R . .
H38 H 0.31722 0.25858 0.1048 0.0453 Uiso 1 2 calc R . .
H39 H -0.22371 0.05534 0.73557 0.0464 Uiso 1 2 calc R . .
H40A H 1.04741 0.73998 0.12673 0.0518 Uiso 1 2 calc R . .
H40B H 0.90057 0.7601 0.17243 0.0518 Uiso 1 2 calc R . .
H40C H 0.97233 0.82963 0.10632 0.0518 Uiso 1 2 calc R . .
H41 H 0.27451 0.08564 0.54291 0.0434 Uiso 1 2 calc R . .
H42 H -0.13306 0.18326 0.75608 0.0387 Uiso 1 2 calc R . .
H43 H 0.38941 0.36421 0.42354 0.0383 Uiso 1 2 calc R . .
H45 H 0.28635 0.142 0.32316 0.0539 Uiso 1 2 calc R . .
H47A H 0.42862 0.65002 0.33376 0.0518 Uiso 1 2 calc R . .
H47B H 0.32299 0.72941 0.34563 0.0518 Uiso 1 2 calc R . .
H47C H 0.27675 0.63484 0.33476 0.0518 Uiso 1 2 calc R . .
H48 H 0.13523 0.31727 0.35228 0.0485 Uiso 1 2 calc R . .
H49 H -0.17338 0.0013 0.61217 0.0487 Uiso 1 2 calc R . .
H51A H 0.36004 0.71384 0.52531 0.0497 Uiso 1 2 calc R . .
H51B H 0.20599 0.71719 0.52388 0.0497 Uiso 1 2 calc R . .
H51C H 0.30485 0.77367 0.45865 0.0497 Uiso 1 2 calc R . .
H52 H -0.03362 0.07703 0.51001 0.0401 Uiso 1 2 calc R . .


loop_
_atom_site_aniso_label
_atom_site_aniso_U_11
_atom_site_aniso_U_22
_atom_site_aniso_U_33
_atom_site_aniso_U_12
_atom_site_aniso_U_13
_atom_site_aniso_U_23
Cl1 0.0490(3) 0.0292(3) 0.0602(3) -0.0050(2) -0.0005(3) -0.0073(3)
Cl2 0.0524(4) 0.0674(4) 0.0409(3) -0.0186(3) -0.0139(3) 0.0023(3)
Cl3 0.0561(3) 0.0432(3) 0.0357(3) 0.0165(3) -0.0134(2) -0.0095(2)
Cl4 0.0459(3) 0.0613(4) 0.0568(4) -0.0113(3) -0.0036(3) 0.0127(3)
Cl5 0.0340(3) 0.0562(4) 0.0541(3) 0.0020(3) 0.0015(2) 0.0067(3)
Cl6 0.0361(3) 0.0867(5) 0.0610(4) 0.0026(3) -0.0073(3) -0.0304(4)
F3 0.0724(9) 0.0253(6) 0.0453(7) -0.0015(6) -0.0163(7) -0.0135(5)
F5 0.0461(8) 0.0486(8) 0.0536(8) -0.0039(6) -0.0198(6) -0.0173(6)
F10 0.0735(10) 0.0477(8) 0.0241(6) -0.0152(7) -0.0040(6) -0.0043(5)
F11 0.0736(11) 0.0260(7) 0.0951(11) -0.0034(7) -0.0464(9) 0.0124(7)
F12 0.0379(7) 0.0619(9) 0.0446(7) -0.0102(6) -0.0105(6) -0.0125(6)
F63 0.0480(8) 0.0577(9) 0.0339(6) -0.0119(7) 0.0004(6) -0.0093(6)
F64 0.0980(13) 0.0437(8) 0.0551(8) 0.0129(8) -0.0438(9) -0.0063(7)
F65 0.0722(12) 0.0465(10) 0.1261(16) -0.0047(8) -0.0035(11) -0.0417(11)
F66 0.349(4) 0.0677(13) 0.250(3) 0.099(2) -0.263(4) -0.0983(18)
F67 0.1230(16) 0.0497(9) 0.0534(9) 0.0219(10) 0.0156(9) -0.0162(7)
F69 0.0316(7) 0.0794(11) 0.0760(10) 0.0071(7) -0.0109(7) 0.0193(9)
F70 0.0875(12) 0.0614(9) 0.0452(8) 0.0303(8) -0.0334(8) -0.0103(7)
O1 0.0343(8) 0.0432(9) 0.0371(7) 0.0034(7) 0.0006(6) -0.0134(7)
O3 0.0442(9) 0.0647(11) 0.0238(7) -0.0013(8) -0.0047(6) -0.0189(7)
O6 0.0577(10) 0.0536(10) 0.0244(7) -0.0160(8) -0.0073(7) 0.0019(7)
O57 0.0236(7) 0.0286(8) 0.0504(8) -0.0006(6) -0.0045(6) -0.0002(6)
O58 0.0241(7) 0.0284(7) 0.0373(7) -0.0002(6) -0.0017(6) -0.0060(6)
O59 0.0288(7) 0.0338(8) 0.0295(7) -0.0050(6) 0.0000(5) 0.0003(6)
O60 0.0309(7) 0.0358(8) 0.0273(6) 0.0025(6) -0.0088(6) 0.0005(6)
O61 0.0266(6) 0.0231(7) 0.0232(6) -0.0021(5) -0.0042(5) -0.0058(5)
O62 0.0250(6) 0.0214(7) 0.0223(6) 0.0003(5) -0.0025(5) -0.0009(5)
O71 0.0245(6) 0.0164(7) 0.0352(7) -0.0013(5) 0.0028(5) -0.0049(5)
N21 0.0297(9) 0.0318(10) 0.0371(9) 0.0003(7) -0.0038(7) -0.0092(7)
N53 0.0334(9) 0.0210(9) 0.0339(8) -0.0035(7) -0.0071(7) -0.0024(7)
N54 0.0217(7) 0.0185(8) 0.0277(7) -0.0021(6) -0.0001(6) -0.0016(6)
N55 0.0217(8) 0.0279(9) 0.0384(9) -0.0026(7) -0.0014(7) -0.0063(7)
C3 0.0263(9) 0.0232(10) 0.0236(8) 0.0033(7) 0.0009(7) -0.0041(7)
C5 0.0235(9) 0.0288(11) 0.0220(8) -0.0029(8) -0.0001(7) -0.0034(7)
C6 0.0288(9) 0.0267(10) 0.0217(8) 0.0045(8) -0.0041(7) -0.0054(7)
C7 0.0308(10) 0.0177(9) 0.0312(9) -0.0002(7) 0.0005(8) -0.0033(8)
C8 0.0294(9) 0.0219(10) 0.0241(8) -0.0040(8) 0.0010(7) -0.0044(7)
C9 0.0265(9) 0.0237(10) 0.0288(9) -0.0006(8) -0.0026(7) -0.0003(8)
C10 0.0259(9) 0.0250(10) 0.0238(8) -0.0024(7) -0.0018(7) -0.0015(7)
C11 0.0316(10) 0.0287(11) 0.0272(9) -0.0017(8) -0.0029(8) 0.0005(8)
C12 0.0214(8) 0.0234(10) 0.0262(8) -0.0007(7) 0.0001(7) -0.0037(7)
C13 0.0255(9) 0.0275(10) 0.0245(8) -0.0001(8) -0.0063(7) 0.0028(8)
C14 0.0268(9) 0.0214(10) 0.0221(8) -0.0004(7) -0.0018(7) -0.0011(7)
C15 0.095(2) 0.0396(15) 0.0662(17) 0.0292(16) -0.0481(17) -0.0243(14)
C16 0.0249(9) 0.0264(10) 0.0281(9) 0.0002(8) -0.0060(7) -0.0007(8)
C17 0.0331(10) 0.0267(11) 0.0412(11) 0.0023(8) -0.0085(9) -0.0010(9)
C18 0.0426(12) 0.0238(11) 0.0397(11) -0.0064(9) -0.0098(9) 0.0049(9)
C19 0.0280(10) 0.0395(12) 0.0321(10) -0.0054(9) -0.0065(8) -0.0102(9)
C20 0.0277(9) 0.0318(11) 0.0327(9) -0.0017(8) -0.0059(8) -0.0143(8)
C22 0.0227(9) 0.0282(10) 0.0246(8) 0.0030(7) -0.0052(7) 0.0018(7)
C23 0.0264(9) 0.0236(10) 0.0201(8) -0.0003(7) -0.0025(7) -0.0067(7)
C24 0.0241(9) 0.0242(10) 0.0250(8) -0.0004(7) -0.0031(7) -0.0035(7)
C25 0.0335(10) 0.0289(11) 0.0281(9) 0.0019(8) -0.0017(8) -0.0044(8)
C26 0.0298(10) 0.0275(11) 0.0327(10) -0.0019(8) -0.0012(8) -0.0082(8)
C27 0.0213(9) 0.0325(11) 0.0342(10) 0.0004(8) -0.0012(7) -0.0077(8)
C28 0.0265(9) 0.0353(12) 0.0308(9) -0.0071(8) 0.0020(8) -0.0101(9)
C29 0.0264(9) 0.0280(11) 0.0282(9) -0.0022(8) -0.0067(7) -0.0052(8)
C30 0.0248(9) 0.0233(10) 0.0254(8) -0.0033(7) -0.0018(7) -0.0028(7)
C31 0.0288(10) 0.0333(11) 0.0328(10) -0.0013(8) -0.0044(8) -0.0063(8)
C32 0.0386(11) 0.0326(12) 0.0422(11) 0.0080(9) -0.0122(9) -0.0086(9)
C33 0.0455(12) 0.0250(11) 0.0297(10) -0.0043(9) -0.0043(9) -0.0061(8)
C35 0.0376(11) 0.0326(12) 0.0268(9) 0.0039(9) 0.0019(8) 0.0017(8)
C36 0.0266(9) 0.0306(11) 0.0242(8) 0.0049(8) -0.0064(7) -0.0002(8)
C37 0.0401(13) 0.0416(14) 0.0625(15) -0.0183(11) -0.0088(11) 0.0023(12)
C38 0.0359(11) 0.0379(13) 0.0407(11) -0.0077(9) -0.0105(9) -0.0003(10)
C39 0.0312(10) 0.0417(13) 0.0382(11) -0.0040(9) -0.0018(9) 0.0139(10)
C40 0.0566(14) 0.0271(12) 0.0518(13) -0.0071(10) -0.0214(11) -0.0077(10)
C41 0.0347(11) 0.0384(12) 0.0389(11) 0.0080(9) -0.0129(9) -0.0136(9)
C42 0.0276(10) 0.0388(12) 0.0279(9) 0.0002(9) -0.0027(8) 0.0038(9)
C43 0.0244(9) 0.0331(12) 0.0358(10) -0.0070(8) 0.0059(8) -0.0129(9)
C44 0.0465(13) 0.0336(12) 0.0498(13) 0.0108(10) -0.0195(10) -0.0163(10)
C45 0.0425(13) 0.0334(13) 0.0504(13) -0.0065(10) 0.0059(10) 0.0107(10)
C46 0.0421(12) 0.0353(12) 0.0346(10) -0.0008(10) -0.0090(9) -0.0067(9)
C47 0.0470(13) 0.0402(13) 0.0413(12) 0.0036(10) -0.0085(10) -0.0020(10)
C48 0.0345(11) 0.0466(14) 0.0385(11) 0.0007(10) -0.0049(9) -0.0008(10)
C49 0.0415(12) 0.0319(12) 0.0492(12) -0.0124(10) -0.0120(10) 0.0053(10)
C51 0.0451(13) 0.0286(12) 0.0499(13) 0.0041(10) -0.0058(10) -0.0109(10)
C52 0.0384(11) 0.0309(11) 0.0317(10) -0.0030(9) -0.0094(8) -0.0003(8)
C56 0.0168(8) 0.0312(11) 0.0343(9) -0.0026(7) -0.0032(7) -0.0086(8)
C68 0.0209(8) 0.0217(9) 0.0217(8) -0.0026(7) 0.0015(6) -0.0027(7)
B50 0.0237(10) 0.0204(10) 0.0202(9) 0.0004(8) -0.0020(7) -0.0037(8)
B72 0.0221(10) 0.0310(13) 0.0345(11) -0.0007(9) -0.0007(8) -0.0059(9)

#==============================================================================
_computing_data_collection       'CrystalClear-SM Expert 2.1 b29 (Rigaku, 2013)'
_computing_cell_refinement       'CrystalClear-SM Expert 2.1 b29'
_computing_data_reduction        'CrystalClear-SM Expert 2.1 b29'
_computing_structure_solution    'SIR2004 (Burla, et al., 2005)'
_computing_structure_refinement  'SHELXL2013 (Sheldrick, 2008)'
_computing_publication_material  'CrystalStructure 4.1 (Rigaku, 2014)'
_computing_molecular_graphics    'CrystalStructure 4.1'

#==============================================================================
# MOLECULAR GEOMETRY

_geom_special_details            
;
    ENTER SPECIAL DETAILS OF THE MOLECULAR GEOMETRY
;

loop_
_geom_bond_atom_site_label_1
_geom_bond_atom_site_label_2
_geom_bond_distance
_geom_bond_publ_flag
_geom_bond_site_symmetry_1
_geom_bond_site_symmetry_2
Cl1 C25 1.759(2) yes . .
Cl2 C48 1.771(3) yes . .
Cl3 C25 1.766(2) yes . .
Cl4 C48 1.757(2) yes . .
Cl5 C25 1.754(2) yes . .
Cl6 C48 1.756(2) yes . .
F3 C33 1.334(2) yes . .
F5 C33 1.334(3) yes . .
F10 C33 1.344(2) yes . .
F11 C17 1.336(2) yes . .
F12 C46 1.337(3) yes . .
F63 C46 1.349(2) yes . .
F64 C46 1.336(3) yes . .
F65 C15 1.333(3) yes . .
F66 C15 1.289(5) yes . .
F67 C15 1.347(4) yes . .
F69 C17 1.328(2) yes . .
F70 C17 1.327(3) yes . .
O1 C36 1.220(2) yes . .
O3 C6 1.211(2) yes . .
O6 C11 1.208(3) yes . .
O57 N55 1.387(2) yes . .
O57 B72 1.488(3) yes . .
O58 C36 1.315(2) yes . .
O58 B72 1.480(2) yes . .
O59 C11 1.320(3) yes . .
O59 B72 1.481(3) yes . .
O60 C23 1.217(2) yes . .
O61 C6 1.320(2) yes . .
O61 B50 1.483(2) yes . .
O62 C23 1.316(2) yes . .
O62 B50 1.481(2) yes . .
O71 N54 1.386(2) yes . .
O71 B50 1.489(2) yes . .
N21 C47 1.463(3) yes . .
N21 C51 1.462(3) yes . .
N21 C56 1.343(3) yes . .
N53 C12 1.341(2) yes . .
N53 C18 1.455(3) yes . .
N53 C40 1.458(3) yes . .
N54 C5 1.348(2) yes . .
N54 C16 1.348(3) yes . .
N55 C19 1.343(3) yes . .
N55 C43 1.348(3) yes . .
C3 C6 1.496(3) yes . .
C3 C24 1.399(3) yes . .
C3 C35 1.399(2) yes . .
C5 C10 1.357(3) yes . .
C7 C8 1.378(3) yes . .
C7 C9 1.396(3) yes . .
C8 C14 1.392(3) yes . .
C8 C33 1.504(3) yes . .
C9 C17 1.495(3) yes . .
C9 C30 1.386(3) yes . .
C10 C12 1.419(3) yes . .
C11 C13 1.508(2) yes . .
C12 C29 1.423(3) yes . .
C13 C22 1.407(3) yes . .
C13 C52 1.388(3) yes . .
C14 C68 1.399(3) yes . .
C15 C44 1.498(4) yes . .
C16 C29 1.361(3) yes . .
C19 C20 1.353(3) yes . .
C20 C56 1.426(3) yes . .
C22 C36 1.501(3) yes . .
C22 C42 1.398(2) yes . .
C23 C24 1.503(2) yes . .
C24 C38 1.391(3) yes . .
C26 C27 1.398(3) yes . .
C26 C31 1.398(3) yes . .
C27 C41 1.392(3) yes . .
C27 B72 1.608(3) yes . .
C28 C43 1.351(3) yes . .
C28 C56 1.416(3) yes . .
C30 C68 1.395(3) yes . .
C31 C32 1.378(3) yes . .
C31 C46 1.494(3) yes . .
C32 C44 1.389(4) yes . .
C35 C45 1.372(3) yes . .
C37 C38 1.389(3) yes . .
C37 C45 1.378(4) yes . .
C39 C42 1.378(3) yes . .
C39 C49 1.383(3) yes . .
C41 C44 1.389(3) yes . .
C49 C52 1.385(3) yes . .
C68 B50 1.606(3) yes . .
C5 H5 0.950 no . .
C7 H7 0.950 no . .
C10 H10 0.950 no . .
C14 H14 0.950 no . .
C16 H16 0.950 no . .
C18 H18A 0.980 no . .
C18 H18B 0.980 no . .
C18 H18C 0.980 no . .
C19 H19 0.950 no . .
C20 H20 0.950 no . .
C25 H25 1.000 no . .
C26 H26 0.950 no . .
C28 H28 0.950 no . .
C29 H29 0.950 no . .
C30 H30 0.950 no . .
C32 H32 0.950 no . .
C35 H35 0.950 no . .
C37 H37 0.950 no . .
C38 H38 0.950 no . .
C39 H39 0.950 no . .
C40 H40A 0.980 no . .
C40 H40B 0.980 no . .
C40 H40C 0.980 no . .
C41 H41 0.950 no . .
C42 H42 0.950 no . .
C43 H43 0.950 no . .
C45 H45 0.950 no . .
C47 H47A 0.980 no . .
C47 H47B 0.980 no . .
C47 H47C 0.980 no . .
C48 H48 1.000 no . .
C49 H49 0.950 no . .
C51 H51A 0.980 no . .
C51 H51B 0.980 no . .
C51 H51C 0.980 no . .
C52 H52 0.950 no . .

loop_
_geom_angle_atom_site_label_1
_geom_angle_atom_site_label_2
_geom_angle_atom_site_label_3
_geom_angle
_geom_angle_publ_flag
_geom_angle_site_symmetry_1
_geom_angle_site_symmetry_2
_geom_angle_site_symmetry_3
N55 O57 B72 113.89(14) yes . . .
C36 O58 B72 126.31(17) yes . . .
C11 O59 B72 126.46(14) yes . . .
C6 O61 B50 125.88(15) yes . . .
C23 O62 B50 124.83(13) yes . . .
N54 O71 B50 114.42(12) yes . . .
C47 N21 C51 117.70(17) yes . . .
C47 N21 C56 120.43(18) yes . . .
C51 N21 C56 121.55(18) yes . . .
C12 N53 C18 121.31(17) yes . . .
C12 N53 C40 121.28(16) yes . . .
C18 N53 C40 117.40(16) yes . . .
O71 N54 C5 119.03(15) yes . . .
O71 N54 C16 119.28(14) yes . . .
C5 N54 C16 121.44(16) yes . . .
O57 N55 C19 119.42(17) yes . . .
O57 N55 C43 119.28(16) yes . . .
C19 N55 C43 120.98(17) yes . . .
C6 C3 C24 124.90(15) yes . . .
C6 C3 C35 116.43(17) yes . . .
C24 C3 C35 118.56(18) yes . . .
N54 C5 C10 120.28(18) yes . . .
O3 C6 O61 120.11(18) yes . . .
O3 C6 C3 120.53(16) yes . . .
O61 C6 C3 119.34(16) yes . . .
C8 C7 C9 118.77(17) yes . . .
C7 C8 C14 120.63(18) yes . . .
C7 C8 C33 121.08(17) yes . . .
C14 C8 C33 118.29(17) yes . . .
C7 C9 C17 119.46(17) yes . . .
C7 C9 C30 120.52(18) yes . . .
C17 C9 C30 119.89(18) yes . . .
C5 C10 C12 121.06(17) yes . . .
O6 C11 O59 120.38(17) yes . . .
O6 C11 C13 119.98(19) yes . . .
O59 C11 C13 119.58(17) yes . . .
N53 C12 C10 121.68(17) yes . . .
N53 C12 C29 122.26(18) yes . . .
C10 C12 C29 116.06(17) yes . . .
C11 C13 C22 125.99(17) yes . . .
C11 C13 C52 114.46(17) yes . . .
C22 C13 C52 119.51(16) yes . . .
C8 C14 C68 121.37(17) yes . . .
F65 C15 F66 109.5(3) yes . . .
F65 C15 F67 102.7(2) yes . . .
F65 C15 C44 112.9(2) yes . . .
F66 C15 F67 106.6(3) yes . . .
F66 C15 C44 113.5(2) yes . . .
F67 C15 C44 111.0(3) yes . . .
N54 C16 C29 120.79(18) yes . . .
F11 C17 F69 106.37(17) yes . . .
F11 C17 F70 106.17(17) yes . . .
F11 C17 C9 112.84(19) yes . . .
F69 C17 F70 105.29(19) yes . . .
F69 C17 C9 111.76(16) yes . . .
F70 C17 C9 113.80(17) yes . . .
N55 C19 C20 120.86(19) yes . . .
C19 C20 C56 120.73(19) yes . . .
C13 C22 C36 126.14(15) yes . . .
C13 C22 C42 118.28(18) yes . . .
C36 C22 C42 115.54(16) yes . . .
O60 C23 O62 120.49(15) yes . . .
O60 C23 C24 120.27(16) yes . . .
O62 C23 C24 119.22(16) yes . . .
C3 C24 C23 124.47(18) yes . . .
C3 C24 C38 119.58(17) yes . . .
C23 C24 C38 115.79(17) yes . . .
Cl1 C25 Cl3 110.14(12) yes . . .
Cl1 C25 Cl5 109.62(11) yes . . .
Cl3 C25 Cl5 110.27(10) yes . . .
C27 C26 C31 121.44(19) yes . . .
C26 C27 C41 116.71(18) yes . . .
C26 C27 B72 119.56(18) yes . . .
C41 C27 B72 123.70(19) yes . . .
C43 C28 C56 120.99(18) yes . . .
C12 C29 C16 120.30(19) yes . . .
C9 C30 C68 121.39(18) yes . . .
C26 C31 C32 120.6(2) yes . . .
C26 C31 C46 118.35(19) yes . . .
C32 C31 C46 121.02(19) yes . . .
C31 C32 C44 118.8(2) yes . . .
F3 C33 F5 107.10(18) yes . . .
F3 C33 F10 107.05(15) yes . . .
F3 C33 C8 112.93(17) yes . . .
F5 C33 F10 106.00(17) yes . . .
F5 C33 C8 112.03(16) yes . . .
F10 C33 C8 111.33(17) yes . . .
C3 C35 C45 121.2(2) yes . . .
O1 C36 O58 119.78(19) yes . . .
O1 C36 C22 120.28(16) yes . . .
O58 C36 C22 119.90(16) yes . . .
C38 C37 C45 119.6(2) yes . . .
C24 C38 C37 120.7(2) yes . . .
C42 C39 C49 119.78(19) yes . . .
C27 C41 C44 122.1(2) yes . . .
C22 C42 C39 121.57(18) yes . . .
N55 C43 C28 120.80(18) yes . . .
C15 C44 C32 119.1(2) yes . . .
C15 C44 C41 120.6(2) yes . . .
C32 C44 C41 120.3(2) yes . . .
C35 C45 C37 120.2(2) yes . . .
F12 C46 F63 105.63(17) yes . . .
F12 C46 F64 106.92(19) yes . . .
F12 C46 C31 112.23(16) yes . . .
F63 C46 F64 106.45(16) yes . . .
F63 C46 C31 112.22(18) yes . . .
F64 C46 C31 112.89(18) yes . . .
Cl2 C48 Cl4 109.89(12) yes . . .
Cl2 C48 Cl6 110.04(12) yes . . .
Cl4 C48 Cl6 111.26(14) yes . . .
C39 C49 C52 119.6(2) yes . . .
C13 C52 C49 121.1(2) yes . . .
N21 C56 C20 121.70(18) yes . . .
N21 C56 C28 122.67(17) yes . . .
C20 C56 C28 115.62(17) yes . . .
C14 C68 C30 117.30(17) yes . . .
C14 C68 B50 121.63(16) yes . . .
C30 C68 B50 120.88(17) yes . . .
O61 B50 O62 109.87(14) yes . . .
O61 B50 O71 106.14(15) yes . . .
O61 B50 C68 114.57(14) yes . . .
O62 B50 O71 106.28(13) yes . . .
O62 B50 C68 115.09(16) yes . . .
O71 B50 C68 103.95(13) yes . . .
O57 B72 O58 105.45(17) yes . . .
O57 B72 O59 106.15(15) yes . . .
O57 B72 C27 104.87(16) yes . . .
O58 B72 O59 110.11(16) yes . . .
O58 B72 C27 114.70(16) yes . . .
O59 B72 C27 114.61(18) yes . . .
N54 C5 H5 119.850 no . . .
C10 C5 H5 119.867 no . . .
C8 C7 H7 120.620 no . . .
C9 C7 H7 120.607 no . . .
C5 C10 H10 119.479 no . . .
C12 C10 H10 119.461 no . . .
C8 C14 H14 119.325 no . . .
C68 C14 H14 119.306 no . . .
N54 C16 H16 119.607 no . . .
C29 C16 H16 119.599 no . . .
N53 C18 H18A 109.466 no . . .
N53 C18 H18B 109.471 no . . .
N53 C18 H18C 109.475 no . . .
H18A C18 H18B 109.471 no . . .
H18A C18 H18C 109.470 no . . .
H18B C18 H18C 109.474 no . . .
N55 C19 H19 119.574 no . . .
C20 C19 H19 119.567 no . . .
C19 C20 H20 119.632 no . . .
C56 C20 H20 119.635 no . . .
Cl1 C25 H25 108.922 no . . .
Cl3 C25 H25 108.935 no . . .
Cl5 C25 H25 108.924 no . . .
C27 C26 H26 119.280 no . . .
C31 C26 H26 119.285 no . . .
C43 C28 H28 119.513 no . . .
C56 C28 H28 119.497 no . . .
C12 C29 H29 119.854 no . . .
C16 C29 H29 119.851 no . . .
C9 C30 H30 119.302 no . . .
C68 C30 H30 119.306 no . . .
C31 C32 H32 120.595 no . . .
C44 C32 H32 120.586 no . . .
C3 C35 H35 119.375 no . . .
C45 C35 H35 119.384 no . . .
C38 C37 H37 120.212 no . . .
C45 C37 H37 120.224 no . . .
C24 C38 H38 119.642 no . . .
C37 C38 H38 119.634 no . . .
C42 C39 H39 120.111 no . . .
C49 C39 H39 120.107 no . . .
N53 C40 H40A 109.467 no . . .
N53 C40 H40B 109.474 no . . .
N53 C40 H40C 109.469 no . . .
H40A C40 H40B 109.471 no . . .
H40A C40 H40C 109.468 no . . .
H40B C40 H40C 109.479 no . . .
C27 C41 H41 118.935 no . . .
C44 C41 H41 118.942 no . . .
C22 C42 H42 119.223 no . . .
C39 C42 H42 119.210 no . . .
N55 C43 H43 119.604 no . . .
C28 C43 H43 119.593 no . . .
C35 C45 H45 119.901 no . . .
C37 C45 H45 119.890 no . . .
N21 C47 H47A 109.468 no . . .
N21 C47 H47B 109.468 no . . .
N21 C47 H47C 109.469 no . . .
H47A C47 H47B 109.472 no . . .
H47A C47 H47C 109.472 no . . .
H47B C47 H47C 109.478 no . . .
Cl2 C48 H48 108.532 no . . .
Cl4 C48 H48 108.526 no . . .
Cl6 C48 H48 108.528 no . . .
C39 C49 H49 120.171 no . . .
C52 C49 H49 120.194 no . . .
N21 C51 H51A 109.468 no . . .
N21 C51 H51B 109.477 no . . .
N21 C51 H51C 109.478 no . . .
H51A C51 H51B 109.461 no . . .
H51A C51 H51C 109.474 no . . .
H51B C51 H51C 109.470 no . . .
C13 C52 H52 119.457 no . . .
C49 C52 H52 119.451 no . . .

loop_
_geom_torsion_atom_site_label_1
_geom_torsion_atom_site_label_2
_geom_torsion_atom_site_label_3
_geom_torsion_atom_site_label_4
_geom_torsion
_geom_torsion_publ_flag
_geom_torsion_site_symmetry_1
_geom_torsion_site_symmetry_2
_geom_torsion_site_symmetry_3
_geom_torsion_site_symmetry_4
N55 O57 B72 O58 -55.7(2) no . . . .
N55 O57 B72 O59 61.11(19) no . . . .
N55 O57 B72 C27 -177.19(13) no . . . .
B72 O57 N55 C19 93.00(19) no . . . .
B72 O57 N55 C43 -93.40(17) no . . . .
C36 O58 B72 O57 176.83(15) no . . . .
C36 O58 B72 O59 62.7(2) no . . . .
C36 O58 B72 C27 -68.3(2) no . . . .
B72 O58 C36 O1 176.20(16) no . . . .
B72 O58 C36 C22 -1.7(3) no . . . .
C11 O59 B72 O57 -179.09(15) no . . . .
C11 O59 B72 O58 -65.4(2) no . . . .
C11 O59 B72 C27 65.7(2) no . . . .
B72 O59 C11 O6 -170.93(16) no . . . .
B72 O59 C11 C13 6.0(3) no . . . .
C6 O61 B50 O62 65.4(2) no . . . .
C6 O61 B50 O71 179.88(14) no . . . .
C6 O61 B50 C68 -66.0(2) no . . . .
B50 O61 C6 O3 176.35(15) no . . . .
B50 O61 C6 C3 -2.3(2) no . . . .
C23 O62 B50 O61 -59.7(2) no . . . .
C23 O62 B50 O71 -174.09(14) no . . . .
C23 O62 B50 C68 71.4(2) no . . . .
B50 O62 C23 O60 174.54(15) no . . . .
B50 O62 C23 C24 -7.1(2) no . . . .
N54 O71 B50 O61 -59.31(17) no . . . .
N54 O71 B50 O62 57.64(17) no . . . .
N54 O71 B50 C68 179.50(11) no . . . .
B50 O71 N54 C5 -90.17(15) no . . . .
B50 O71 N54 C16 95.50(16) no . . . .
C47 N21 C56 C20 177.69(17) no . . . .
C47 N21 C56 C28 -1.5(3) no . . . .
C51 N21 C56 C20 4.4(3) no . . . .
C51 N21 C56 C28 -174.80(17) no . . . .
C18 N53 C12 C10 -2.7(2) no . . . .
C18 N53 C12 C29 177.36(14) no . . . .
C40 N53 C12 C10 178.57(15) no . . . .
C40 N53 C12 C29 -1.3(2) no . . . .
O71 N54 C5 C10 -172.60(12) no . . . .
O71 N54 C16 C29 173.20(12) no . . . .
C5 N54 C16 C29 -1.0(2) no . . . .
C16 N54 C5 C10 1.6(2) no . . . .
O57 N55 C19 C20 174.31(14) no . . . .
O57 N55 C43 C28 -174.78(14) no . . . .
C19 N55 C43 C28 -1.3(3) no . . . .
C43 N55 C19 C20 0.8(3) no . . . .
C6 C3 C24 C23 -3.8(3) no . . . .
C6 C3 C24 C38 -178.87(14) no . . . .
C24 C3 C6 O3 144.70(17) no . . . .
C24 C3 C6 O61 -36.7(3) no . . . .
C6 C3 C35 C45 179.65(15) no . . . .
C35 C3 C6 O3 -31.5(2) no . . . .
C35 C3 C6 O61 147.17(16) no . . . .
C24 C3 C35 C45 3.2(3) no . . . .
C35 C3 C24 C23 172.33(15) no . . . .
C35 C3 C24 C38 -2.8(2) no . . . .
N54 C5 C10 C12 0.1(2) no . . . .
C8 C7 C9 C17 -175.81(14) no . . . .
C8 C7 C9 C30 0.1(2) no . . . .
C9 C7 C8 C14 1.0(2) no . . . .
C9 C7 C8 C33 -179.15(14) no . . . .
C7 C8 C14 C68 -1.4(2) no . . . .
C7 C8 C33 F3 7.5(2) no . . . .
C7 C8 C33 F5 128.57(17) no . . . .
C7 C8 C33 F10 -112.93(18) no . . . .
C14 C8 C33 F3 -172.66(14) no . . . .
C14 C8 C33 F5 -51.6(2) no . . . .
C14 C8 C33 F10 66.9(2) no . . . .
C33 C8 C14 C68 178.82(14) no . . . .
C7 C9 C17 F11 -33.9(2) no . . . .
C7 C9 C17 F69 86.0(2) no . . . .
C7 C9 C17 F70 -154.94(15) no . . . .
C7 C9 C30 C68 -0.8(2) no . . . .
C17 C9 C30 C68 175.00(14) no . . . .
C30 C9 C17 F11 150.24(15) no . . . .
C30 C9 C17 F69 -89.9(2) no . . . .
C30 C9 C17 F70 29.2(2) no . . . .
C5 C10 C12 N53 177.83(14) no . . . .
C5 C10 C12 C29 -2.3(2) no . . . .
O6 C11 C13 C22 -149.89(18) no . . . .
O6 C11 C13 C52 27.5(3) no . . . .
O59 C11 C13 C22 33.2(3) no . . . .
O59 C11 C13 C52 -149.43(16) no . . . .
N53 C12 C29 C16 -177.24(14) no . . . .
C10 C12 C29 C16 2.9(2) no . . . .
C11 C13 C22 C36 0.7(3) no . . . .
C11 C13 C22 C42 178.30(16) no . . . .
C11 C13 C52 C49 178.60(16) no . . . .
C22 C13 C52 C49 -3.8(3) no . . . .
C52 C13 C22 C36 -176.55(16) no . . . .
C52 C13 C22 C42 1.0(3) no . . . .
C8 C14 C68 C30 0.6(2) no . . . .
C8 C14 C68 B50 175.56(13) no . . . .
F65 C15 C44 C32 46.3(3) no . . . .
F65 C15 C44 C41 -134.8(2) no . . . .
F66 C15 C44 C32 171.6(2) no . . . .
F66 C15 C44 C41 -9.5(4) no . . . .
F67 C15 C44 C32 -68.4(3) no . . . .
F67 C15 C44 C41 110.5(2) no . . . .
N54 C16 C29 C12 -1.3(2) no . . . .
N55 C19 C20 C56 -0.1(3) no . . . .
C19 C20 C56 N21 -179.36(17) no . . . .
C19 C20 C56 C28 -0.1(3) no . . . .
C13 C22 C36 O1 145.94(18) no . . . .
C13 C22 C36 O58 -36.2(3) no . . . .
C13 C22 C42 C39 2.2(3) no . . . .
C36 C22 C42 C39 -179.98(15) no . . . .
C42 C22 C36 O1 -31.7(2) no . . . .
C42 C22 C36 O58 146.15(16) no . . . .
O60 C23 C24 C3 -135.44(18) no . . . .
O60 C23 C24 C38 39.8(2) no . . . .
O62 C23 C24 C3 46.2(2) no . . . .
O62 C23 C24 C38 -138.56(16) no . . . .
C3 C24 C38 C37 -0.3(3) no . . . .
C23 C24 C38 C37 -175.78(15) no . . . .
C27 C26 C31 C32 -1.4(3) no . . . .
C27 C26 C31 C46 178.69(14) no . . . .
C31 C26 C27 C41 0.8(2) no . . . .
C31 C26 C27 B72 -177.33(14) no . . . .
C26 C27 C41 C44 0.4(3) no . . . .
C26 C27 B72 O57 62.9(2) no . . . .
C26 C27 B72 O58 -52.3(2) no . . . .
C26 C27 B72 O59 178.87(15) no . . . .
C41 C27 B72 O57 -115.11(19) no . . . .
C41 C27 B72 O58 129.71(19) no . . . .
C41 C27 B72 O59 0.9(2) no . . . .
B72 C27 C41 C44 178.50(15) no . . . .
C43 C28 C56 N21 178.90(17) no . . . .
C43 C28 C56 C20 -0.3(3) no . . . .
C56 C28 C43 N55 1.0(3) no . . . .
C9 C30 C68 C14 0.5(2) no . . . .
C9 C30 C68 B50 -174.51(13) no . . . .
C26 C31 C32 C44 0.6(3) no . . . .
C26 C31 C46 F12 -58.5(2) no . . . .
C26 C31 C46 F63 60.2(2) no . . . .
C26 C31 C46 F64 -179.47(15) no . . . .
C32 C31 C46 F12 121.50(19) no . . . .
C32 C31 C46 F63 -119.72(19) no . . . .
C32 C31 C46 F64 0.6(3) no . . . .
C46 C31 C32 C44 -179.42(15) no . . . .
C31 C32 C44 C15 179.49(16) no . . . .
C31 C32 C44 C41 0.6(3) no . . . .
C3 C35 C45 C37 -0.6(3) no . . . .
C38 C37 C45 C35 -2.5(3) no . . . .
C45 C37 C38 C24 3.0(3) no . . . .
C42 C39 C49 C52 -0.2(3) no . . . .
C49 C39 C42 C22 -2.6(3) no . . . .
C27 C41 C44 C15 179.96(16) no . . . .
C27 C41 C44 C32 -1.2(3) no . . . .
C39 C49 C52 C13 3.4(3) no . . . .
C14 C68 B50 O61 148.03(15) no . . . .
C14 C68 B50 O62 19.2(2) no . . . .
C14 C68 B50 O71 -96.59(18) no . . . .
C30 C68 B50 O61 -37.1(2) no . . . .
C30 C68 B50 O62 -165.97(13) no . . . .
C30 C68 B50 O71 78.23(17) no . . . .

loop_
_geom_contact_atom_site_label_1
_geom_contact_atom_site_label_2
_geom_contact_distance
_geom_contact_publ_flag
_geom_contact_site_symmetry_1
_geom_contact_site_symmetry_2
F3 C7 2.740(3) no . .
F5 C7 3.481(3) no . .
F5 C14 2.872(3) no . .
F10 C7 3.380(2) no . .
F10 C14 2.983(2) no . .
F11 C7 2.793(3) no . .
F11 C30 3.584(2) no . .
F12 C26 2.924(3) no . .
F12 C32 3.435(3) no . .
F63 C26 2.943(2) no . .
F63 C32 3.432(3) no . .
F64 C32 2.724(3) no . .
F65 C32 2.859(3) no . .
F65 C41 3.525(3) no . .
F66 C32 3.596(5) no . .
F66 C41 2.724(3) no . .
F67 C32 2.997(3) no . .
F67 C41 3.358(3) no . .
F69 C7 3.153(3) no . .
F69 C30 3.184(2) no . .
F70 C30 2.789(2) no . .
O1 C42 2.799(3) no . .
O1 B72 3.591(2) no . .
O3 C24 3.582(3) no . .
O3 C35 2.811(3) no . .
O3 B50 3.588(2) no . .
O6 C52 2.750(2) no . .
O6 B72 3.585(3) no . .
O57 C26 3.022(2) no . .
O57 C41 3.529(3) no . .
O58 N55 2.753(2) no . .
O58 C11 3.087(3) no . .
O58 C13 3.069(3) no . .
O58 C19 2.958(2) no . .
O58 C26 3.130(2) no . .
O58 C42 3.591(2) no . .
O59 N55 2.820(2) no . .
O59 C22 3.056(2) no . .
O59 C36 3.061(2) no . .
O59 C41 3.003(3) no . .
O59 C43 3.023(2) no . .
O59 C52 3.590(3) no . .
O60 C3 3.552(2) no . .
O60 C38 2.839(2) no . .
O60 B50 3.584(3) no . .
O61 N54 2.8122(18) no . .
O61 C16 3.051(2) no . .
O61 C23 3.013(2) no . .
O61 C24 3.031(2) no . .
O61 C30 3.051(2) no . .
O62 N54 2.798(2) no . .
O62 C3 3.072(2) no . .
O62 C5 2.961(2) no . .
O62 C6 3.076(2) no . .
O62 C14 3.001(2) no . .
O62 C38 3.552(2) no . .
O71 C14 3.344(2) no . .
O71 C30 3.162(2) no . .
N54 C12 2.769(2) no . .
N55 C56 2.772(3) no . .
C3 C37 2.791(3) no . .
C3 C68 3.251(2) no . .
C3 B50 2.925(2) no . .
C5 C29 2.747(3) no . .
C5 B50 3.208(3) no . .
C6 C23 3.106(3) no . .
C6 C30 3.568(2) no . .
C6 C68 3.250(2) no . .
C7 C68 2.822(3) no . .
C8 C30 2.763(3) no . .
C9 C14 2.759(3) no . .
C10 C16 2.736(3) no . .
C10 C18 2.844(3) no . .
C11 C27 3.256(3) no . .
C11 C36 3.178(3) no . .
C11 C41 3.272(3) no . .
C13 C27 3.307(3) no . .
C13 C39 2.786(3) no . .
C13 C41 3.306(3) no . .
C13 B72 2.950(3) no . .
C14 C23 3.456(3) no . .
C14 C24 3.491(2) no . .
C16 B50 3.256(3) no . .
C19 C28 2.732(3) no . .
C19 B72 3.226(3) no . .
C20 C43 2.732(3) no . .
C20 C51 2.859(3) no . .
C22 C27 3.308(3) no . .
C22 C49 2.798(3) no . .
C22 B72 2.943(3) no . .
C23 C68 3.282(3) no . .
C24 C45 2.781(3) no . .
C24 C68 3.235(2) no . .
C24 B50 2.901(3) no . .
C26 C44 2.759(3) no . .
C27 C32 2.829(3) no . .
C27 C36 3.272(3) no . .
C28 C47 2.850(3) no . .
C29 C40 2.859(3) no . .
C31 C41 2.753(3) no . .
C35 C38 2.755(3) no . .
C42 C52 2.753(3) no . .
C43 B72 3.232(3) no . .
Cl1 F5 3.4371(15) no . 2_665
Cl1 F12 3.2078(15) no . 2_666
Cl1 F63 3.2465(16) no . 2_666
Cl1 O60 3.3508(15) no . 2_665
Cl1 C10 3.5649(19) no . .
Cl2 O3 3.5848(18) no . 1_455
Cl2 O6 3.4879(18) no . .
Cl2 O61 3.3650(15) no . 1_455
Cl3 O60 3.5883(16) no . .
Cl3 O61 3.3416(14) no . .
Cl3 O62 3.4078(14) no . .
Cl3 C6 3.4426(19) no . .
Cl3 C23 3.424(2) no . .
Cl4 Cl5 3.4350(10) no . .
Cl5 Cl4 3.4350(10) no . .
Cl5 O1 3.3427(15) no . 2_566
Cl6 O6 3.4870(19) no . .
Cl6 C20 3.433(2) no . 2_566
F3 F5 3.101(2) no . 2_655
F3 F63 3.1950(17) no . 2_656
F3 F69 2.9216(19) no . 2_755
F3 C18 3.499(2) no . 1_545
F5 Cl1 3.4371(15) no . 2_665
F5 F3 3.101(2) no . 2_655
F5 F5 3.022(2) no . 2_655
F5 F12 3.2817(19) no . 1_554
F5 F63 3.216(2) no . 1_554
F5 F64 3.145(2) no . 1_554
F5 C46 3.477(3) no . 1_554
F10 F12 3.143(2) no . 1_554
F10 F69 3.026(2) no . 2_755
F10 C39 3.573(3) no . 1_654
F10 C40 3.562(3) no . 2_765
F10 C42 3.455(2) no . 1_654
F11 F63 3.496(2) no . 2_656
F11 C26 3.503(2) no . 2_656
F11 C31 3.314(2) no . 2_656
F11 C32 3.429(3) no . 2_656
F11 C39 3.481(3) no . 2_656
F11 C40 3.354(3) no . 1_545
F11 C42 3.241(3) no . 2_656
F12 Cl1 3.2078(15) no . 2_666
F12 F5 3.2817(19) no . 1_556
F12 F10 3.143(2) no . 1_556
F12 C39 3.222(2) no . 1_655
F12 C42 3.555(2) no . 1_655
F63 Cl1 3.2465(16) no . 2_666
F63 F3 3.1950(17) no . 2_656
F63 F5 3.216(2) no . 1_556
F63 F11 3.496(2) no . 2_656
F63 C7 3.276(2) no . 2_656
F63 C18 3.578(2) no . 2_666
F64 F5 3.145(2) no . 1_556
F64 C7 3.464(3) no . 2_656
F64 C8 3.552(2) no . 2_656
F65 F70 2.934(2) no . 2_656
F65 O3 3.515(2) no . 2_656
F65 C35 3.392(3) no . 2_656
F65 C51 3.526(3) no . 1_545
F66 C49 3.330(5) no . 2_556
F66 C51 3.418(3) no . 1_545
F66 C52 3.274(5) no . 2_556
F67 F67 3.573(2) no . 2_656
F67 C35 3.401(3) no . 2_656
F67 C41 3.073(3) no . 2_656
F67 C44 3.532(3) no . 2_656
F69 F3 2.9216(19) no . 2_755
F69 F10 3.026(2) no . 2_755
F69 C18 3.580(3) no . 2_765
F69 C33 3.541(2) no . 2_755
F69 C37 3.574(3) no . 1_655
F69 C39 3.431(3) no . 2_656
F70 F65 2.934(2) no . 2_656
F70 C15 3.527(3) no . 2_656
F70 C32 3.595(3) no . 2_656
F70 C39 3.473(3) no . 2_656
F70 C44 3.395(3) no . 2_656
F70 C49 3.595(3) no . 2_656
O1 Cl5 3.3427(15) no . 2_566
O1 C29 3.483(3) no . 2_666
O1 C40 3.284(3) no . 2_666
O3 Cl2 3.5848(18) no . 1_655
O3 F65 3.515(2) no . 2_656
O3 C20 3.145(3) no . 2_666
O3 C28 3.484(2) no . .
O3 C43 3.127(2) no . .
O6 Cl2 3.4879(18) no . .
O6 Cl6 3.4870(19) no . .
O6 C45 3.342(3) no . .
O6 C48 3.010(3) no . .
O57 N21 3.315(2) no . 2_666
O57 C47 3.576(3) no . 2_666
O57 C51 3.405(3) no . 2_666
O60 Cl1 3.3508(15) no . 2_665
O60 Cl3 3.5883(16) no . .
O60 C5 3.276(2) no . 2_665
O60 C10 3.262(2) no . 2_665
O60 C25 3.283(3) no . .
O60 C25 3.163(2) no . 2_665
O61 Cl2 3.3650(15) no . 1_655
O61 Cl3 3.3416(14) no . .
O62 Cl3 3.4078(14) no . .
O71 N53 3.5155(19) no . 2_765
O71 C10 3.297(2) no . 2_765
O71 C12 3.314(2) no . 2_765
N21 O57 3.315(2) no . 2_666
N21 N55 3.599(2) no . 2_666
N53 O71 3.5155(19) no . 2_765
N54 C5 3.441(2) no . 2_765
N54 C10 3.402(2) no . 2_765
N55 N21 3.599(2) no . 2_666
N55 C56 3.444(2) no . 2_666
C5 O60 3.276(2) no . 2_665
C5 N54 3.441(2) no . 2_765
C5 C16 3.499(2) no . 2_765
C6 Cl3 3.4426(19) no . .
C7 F63 3.276(2) no . 2_656
C7 F64 3.464(3) no . 2_656
C8 F64 3.552(2) no . 2_656
C10 Cl1 3.5649(19) no . .
C10 O60 3.262(2) no . 2_665
C10 O71 3.297(2) no . 2_765
C10 N54 3.402(2) no . 2_765
C12 O71 3.314(2) no . 2_765
C15 F70 3.527(3) no . 2_656
C16 C5 3.499(2) no . 2_765
C18 F3 3.499(2) no . 1_565
C18 F63 3.578(2) no . 2_666
C18 F69 3.580(3) no . 2_765
C19 C28 3.449(3) no . 2_666
C19 C56 3.599(3) no . 2_666
C20 Cl6 3.433(2) no . 2_566
C20 O3 3.145(3) no . 2_666
C20 C28 3.582(3) no . 2_666
C20 C43 3.436(3) no . 2_666
C23 Cl3 3.424(2) no . .
C25 O60 3.283(3) no . .
C25 O60 3.163(2) no . 2_665
C26 F11 3.503(2) no . 2_656
C28 O3 3.484(2) no . .
C28 C19 3.449(3) no . 2_666
C28 C20 3.582(3) no . 2_666
C29 O1 3.483(3) no . 2_666
C31 F11 3.314(2) no . 2_656
C32 F11 3.429(3) no . 2_656
C32 F70 3.595(3) no . 2_656
C33 F69 3.541(2) no . 2_755
C35 F65 3.392(3) no . 2_656
C35 F67 3.401(3) no . 2_656
C37 F69 3.574(3) no . 1_455
C39 F10 3.573(3) no . 1_456
C39 F11 3.481(3) no . 2_656
C39 F12 3.222(2) no . 1_455
C39 F69 3.431(3) no . 2_656
C39 F70 3.473(3) no . 2_656
C40 F10 3.562(3) no . 2_765
C40 F11 3.354(3) no . 1_565
C40 O1 3.284(3) no . 2_666
C41 F67 3.073(3) no . 2_656
C42 F10 3.455(2) no . 1_456
C42 F11 3.241(3) no . 2_656
C42 F12 3.555(2) no . 1_455
C43 O3 3.127(2) no . .
C43 C20 3.436(3) no . 2_666
C44 F67 3.532(3) no . 2_656
C44 F70 3.395(3) no . 2_656
C45 O6 3.342(3) no . .
C46 F5 3.477(3) no . 1_556
C47 O57 3.576(3) no . 2_666
C48 O6 3.010(3) no . .
C49 F66 3.330(5) no . 2_556
C49 F70 3.595(3) no . 2_656
C51 F65 3.526(3) no . 1_565
C51 F66 3.418(3) no . 1_565
C51 O57 3.405(3) no . 2_666
C52 F66 3.274(5) no . 2_556
C56 N55 3.444(2) no . 2_666
C56 C19 3.599(3) no . 2_666
F3 H7 2.4264 no . .
F5 H14 2.6844 no . .
F10 H7 3.5568 no . .
F10 H14 2.8709 no . .
F11 H7 2.5280 no . .
F12 H26 2.7788 no . .
F63 H26 2.7911 no . .
F64 H32 2.4041 no . .
F65 H32 2.6613 no . .
F66 H41 2.3988 no . .
F67 H32 2.9303 no . .
F67 H41 3.5029 no . .
F69 H7 3.2126 no . .
F69 H30 3.2531 no . .
F70 H30 2.4887 no . .
O1 H42 2.5139 no . .
O3 H35 2.5419 no . .
O6 H41 3.2980 no . .
O6 H52 2.4405 no . .
O57 H19 2.5247 no . .
O57 H26 2.9012 no . .
O57 H43 2.5273 no . .
O58 H19 2.7296 no . .
O58 H26 2.8967 no . .
O59 H41 2.6433 no . .
O59 H43 2.7711 no . .
O60 H38 2.6109 no . .
O61 H16 2.8157 no . .
O61 H30 2.7438 no . .
O62 H5 2.6715 no . .
O62 H14 2.6456 no . .
O71 H5 2.5268 no . .
O71 H14 3.4698 no . .
O71 H16 2.5266 no . .
O71 H30 3.1775 no . .
N21 H20 2.6203 no . .
N21 H28 2.6264 no . .
N53 H10 2.6103 no . .
N53 H29 2.6308 no . .
N54 H10 3.1994 no . .
N54 H29 3.2082 no . .
N55 H20 3.1977 no . .
N55 H28 3.1996 no . .
C3 H38 3.2681 no . .
C3 H45 3.2697 no . .
C5 H16 3.2027 no . .
C6 H30 3.2593 no . .
C6 H35 2.5820 no . .
C7 H14 3.2562 no . .
C7 H30 3.2683 no . .
C10 H18A 2.9200 no . .
C10 H18B 2.6745 no . .
C10 H29 3.2790 no . .
C11 H41 2.6849 no . .
C11 H52 2.5394 no . .
C12 H5 3.2748 no . .
C12 H16 3.2730 no . .
C12 H18A 2.7645 no . .
C12 H18B 2.6274 no . .
C12 H18C 3.2225 no . .
C12 H40A 2.6819 no . .
C12 H40B 2.7095 no . .
C12 H40C 3.2314 no . .
C13 H41 2.9328 no . .
C13 H42 3.2654 no . .
C13 H49 3.2695 no . .
C14 H7 3.2665 no . .
C14 H30 3.2477 no . .
C15 H32 2.6472 no . .
C15 H41 2.6502 no . .
C16 H5 3.2040 no . .
C17 H7 2.6610 no . .
C17 H30 2.6401 no . .
C18 H10 2.5163 no . .
C18 H40A 3.1269 no . .
C18 H40B 3.1147 no . .
C18 H40C 2.4818 no . .
C19 H43 3.1949 no . .
C20 H28 3.2733 no . .
C20 H51A 2.7211 no . .
C20 H51B 2.9025 no . .
C22 H39 3.2769 no . .
C22 H52 3.2707 no . .
C23 H14 3.0061 no . .
C23 H38 2.5709 no . .
C24 H14 3.3295 no . .
C24 H35 3.2627 no . .
C24 H37 3.2727 no . .
C26 H32 3.2718 no . .
C26 H41 3.2366 no . .
C28 H20 3.2728 no . .
C28 H47A 2.8293 no . .
C28 H47C 2.7660 no . .
C29 H10 3.2775 no . .
C29 H40A 2.7733 no . .
C29 H40B 2.8450 no . .
C30 H7 3.2749 no . .
C30 H14 3.2470 no . .
C32 H26 3.2607 no . .
C32 H41 3.2585 no . .
C33 H7 2.6799 no . .
C33 H14 2.6175 no . .
C35 H37 3.2423 no . .
C36 H42 2.5631 no . .
C37 H35 3.2386 no . .
C38 H45 3.2501 no . .
C39 H52 3.2474 no . .
C40 H18A 3.0576 no . .
C40 H18B 3.1771 no . .
C40 H18C 2.4883 no . .
C40 H29 2.5428 no . .
C41 H26 3.2376 no . .
C41 H32 3.2687 no . .
C42 H49 3.2480 no . .
C43 H19 3.1955 no . .
C45 H38 3.2468 no . .
C46 H26 2.6172 no . .
C46 H32 2.6716 no . .
C47 H28 2.5261 no . .
C47 H51A 3.1530 no . .
C47 H51B 3.1155 no . .
C47 H51C 2.4975 no . .
C49 H42 3.2424 no . .
C51 H20 2.5345 no . .
C51 H47A 3.0841 no . .
C51 H47B 2.5022 no . .
C51 H47C 3.1799 no . .
C52 H39 3.2520 no . .
C52 H41 3.3135 no . .
C56 H19 3.2733 no . .
C56 H43 3.2655 no . .
C56 H47A 2.6996 no . .
C56 H47B 3.2301 no . .
C56 H47C 2.6769 no . .
C56 H51A 2.6488 no . .
C56 H51B 2.7637 no . .
C56 H51C 3.2330 no . .
B50 H5 3.2007 no . .
B50 H14 2.7601 no . .
B50 H16 3.2823 no . .
B50 H30 2.7415 no . .
B72 H19 3.2450 no . .
B72 H26 2.7170 no . .
B72 H41 2.7903 no . .
B72 H43 3.2553 no . .
H5 H10 2.2972 no . .
H10 H18A 2.4509 no . .
H10 H18B 2.1977 no . .
H10 H18C 3.4843 no . .
H16 H29 2.3027 no . .
H18A H40B 3.4434 no . .
H18A H40C 3.0577 no . .
H18B H40C 3.2329 no . .
H18C H40A 3.1236 no . .
H18C H40B 3.1891 no . .
H18C H40C 2.1005 no . .
H19 H20 2.2915 no . .
H20 H51A 2.2555 no . .
H20 H51B 2.4295 no . .
H20 H51C 3.5067 no . .
H28 H43 2.2885 no . .
H28 H47A 2.3814 no . .
H28 H47B 3.4999 no . .
H28 H47C 2.2785 no . .
H29 H40A 2.3110 no . .
H29 H40B 2.3846 no . .
H29 H40C 3.5177 no . .
H35 H45 2.3121 no . .
H37 H38 2.3371 no . .
H37 H45 2.3303 no . .
H39 H42 2.3188 no . .
H39 H49 2.3373 no . .
H41 H52 3.3689 no . .
H47A H51A 3.5053 no . .
H47A H51C 3.0736 no . .
H47B H51A 3.2304 no . .
H47B H51B 3.1053 no . .
H47B H51C 2.1209 no . .
H47C H51B 3.5783 no . .
H47C H51C 3.2475 no . .
H49 H52 2.3299 no . .
Cl1 H10 3.4068 no . .
Cl1 H14 3.0407 no . 2_665
Cl1 H18A 3.0515 no . .
Cl1 H38 3.4436 no . 2_665
Cl2 H16 2.8338 no . 1_455
Cl2 H20 3.0281 no . 2_566
Cl2 H30 3.1701 no . 1_455
Cl2 H51B 3.1724 no . 2_566
Cl3 H28 3.3310 no . .
Cl3 H47A 3.0833 no . .
Cl4 H16 3.2834 no . 1_455
Cl4 H28 3.1832 no . .
Cl5 H5 3.1260 no . 2_665
Cl5 H14 3.4898 no . 2_665
Cl5 H29 3.4637 no . 1_455
Cl5 H40A 3.1618 no . 1_455
Cl5 H47C 3.3061 no . .
Cl6 H20 3.3285 no . 2_566
Cl6 H51B 3.2860 no . 2_566
F3 H18A 3.0652 no . 1_545
F3 H18C 3.0371 no . 1_545
F10 H39 3.0078 no . 1_654
F10 H40A 3.1834 no . 2_765
F10 H40C 3.0262 no . 2_765
F10 H42 2.7626 no . 1_654
F11 H39 3.5967 no . 2_656
F11 H40B 3.1704 no . 1_545
F11 H40C 2.6870 no . 1_545
F11 H42 3.2289 no . 2_656
F12 H39 2.6964 no . 1_655
F12 H42 3.2953 no . 1_655
F12 H47B 3.0750 no . 2_666
F63 H7 2.7541 no . 2_656
F63 H18A 3.0610 no . 2_666
F63 H18C 3.5082 no . 2_666
F63 H40B 3.3209 no . 2_666
F63 H40C 3.4365 no . 2_666
F64 H7 3.5322 no . 2_656
F64 H39 3.0904 no . 1_655
F65 H30 3.1348 no . 2_656
F65 H35 2.7959 no . 2_656
F65 H51A 3.0750 no . 1_545
F65 H51B 3.4265 no . 1_545
F65 H51C 3.5096 no . 1_545
F66 H49 3.0432 no . 2_556
F66 H51A 3.4163 no . 1_545
F66 H51B 3.4930 no . 1_545
F66 H51C 2.8240 no . 1_545
F66 H52 2.8926 no . 2_556
F67 H35 2.6208 no . 2_656
F67 H41 2.8239 no . 2_656
F67 H45 3.5318 no . 2_656
F67 H51A 3.2891 no . 1_545
F67 H51C 3.4716 no . 1_545
F69 H18B 3.4039 no . 2_765
F69 H18C 3.0704 no . 2_765
F69 H37 2.6335 no . 1_655
F69 H39 3.0030 no . 2_656
F70 H37 3.3042 no . 1_655
F70 H39 3.5273 no . 2_656
O1 H29 2.5335 no . 2_666
O1 H40A 2.8338 no . 2_666
O1 H40B 2.8344 no . 2_666
O1 H47B 3.5662 no . 2_566
O1 H47C 2.8397 no . 2_566
O3 H19 3.4385 no . 2_666
O3 H20 2.4167 no . 2_666
O3 H28 3.2123 no . .
O3 H43 2.5038 no . .
O3 H51A 2.9360 no . 2_666
O6 H45 2.7639 no . .
O6 H48 2.2484 no . .
O6 H49 3.3472 no . 2_556
O6 H51B 3.1826 no . 2_566
O57 H47A 3.0821 no . 2_666
O57 H51A 2.9258 no . 2_666
O57 H51C 3.4754 no . 2_666
O58 H29 3.5957 no . 2_666
O58 H40B 3.3012 no . 2_666
O59 H35 3.5285 no . .
O59 H48 3.1035 no . .
O60 H5 2.7900 no . 2_665
O60 H10 2.7567 no . 2_665
O60 H25 2.6065 no . .
O60 H25 2.3347 no . 2_665
O62 H25 3.2605 no . .
O62 H25 2.9932 no . 2_665
O71 H10 3.3943 no . 2_765
O71 H18B 2.9799 no . 2_765
N55 H47A 3.5677 no . 2_666
N55 H51A 3.3855 no . 2_666
C3 H43 3.5487 no . .
C5 H25 3.5208 no . .
C6 H20 3.4879 no . 2_666
C6 H43 3.3538 no . .
C7 H18C 3.2707 no . 2_765
C8 H18C 3.5721 no . 2_765
C8 H40C 3.5775 no . 2_765
C9 H18B 3.4100 no . 2_765
C9 H18C 3.1699 no . 2_765
C9 H32 3.5329 no . 2_656
C10 H38 3.4101 no . 2_665
C11 H45 3.5396 no . .
C11 H48 2.9492 no . .
C11 H51B 3.4545 no . 2_566
C13 H51B 3.4060 no . 2_566
C13 H51C 3.4912 no . 2_566
C15 H35 3.2949 no . 2_656
C15 H51A 3.5292 no . 1_545
C15 H51C 3.5055 no . 1_545
C16 H5 3.4301 no . 2_765
C17 H37 3.5225 no . 1_655
C18 H38 3.0987 no . 2_665
C19 H28 3.5861 no . 2_666
C19 H47A 3.5043 no . 2_666
C22 H47B 3.2504 no . 2_566
C22 H47C 3.5454 no . 2_566
C23 H25 3.1478 no . .
C23 H25 2.9447 no . 2_665
C26 H40B 3.3857 no . 2_666
C28 H19 3.5755 no . 2_666
C29 H5 3.4716 no . 2_765
C30 H18B 3.0379 no . 2_765
C30 H18C 3.4020 no . 2_765
C35 H32 3.1519 no . 2_656
C35 H43 3.1593 no . .
C35 H48 3.2700 no . .
C36 H29 3.3656 no . 2_666
C36 H40A 3.4875 no . 2_666
C36 H40B 2.9933 no . 2_666
C36 H47C 3.4013 no . 2_566
C37 H48 3.3841 no . .
C38 H10 3.2952 no . 2_665
C38 H18A 3.3659 no . 2_665
C38 H18B 3.5980 no . 2_665
C39 H47B 3.3127 no . 2_566
C40 H42 3.2010 no . 2_666
C42 H47B 2.9609 no . 2_566
C43 H20 3.4924 no . 2_666
C43 H51A 3.3829 no . 2_666
C45 H32 3.1841 no . 2_656
C45 H48 2.9916 no . .
C45 H49 3.5122 no . 2_556
C46 H7 3.5634 no . 2_656
C46 H39 3.3569 no . 1_655
C49 H45 3.4430 no . 2_556
C49 H51C 3.4638 no . 2_566
C49 H52 3.3513 no . 2_556
C52 H51B 3.5679 no . 2_566
C52 H51C 3.2786 no . 2_566
C52 H52 3.0782 no . 2_556
C68 H18B 3.3315 no . 2_765
H5 Cl5 3.1260 no . 2_665
H5 O60 2.7900 no . 2_665
H5 C16 3.4301 no . 2_765
H5 C29 3.4716 no . 2_765
H5 H25 3.4295 no . .
H5 H25 3.2719 no . 2_665
H7 F63 2.7541 no . 2_656
H7 F64 3.5322 no . 2_656
H7 C46 3.5634 no . 2_656
H7 H18C 2.9069 no . 1_545
H7 H40C 2.9522 no . 1_545
H10 Cl1 3.4068 no . .
H10 O60 2.7567 no . 2_665
H10 O71 3.3943 no . 2_765
H10 C38 3.2952 no . 2_665
H10 H38 2.4970 no . 2_665
H14 Cl1 3.0407 no . 2_665
H14 Cl5 3.4898 no . 2_665
H14 H40A 3.4801 no . 2_765
H16 Cl2 2.8338 no . 1_655
H16 Cl4 3.2834 no . 1_655
H18A Cl1 3.0515 no . .
H18A F3 3.0652 no . 1_565
H18A F63 3.0610 no . 2_666
H18A C38 3.3659 no . 2_665
H18A H37 3.5858 no . 2_665
H18A H38 2.4858 no . 2_665
H18B F69 3.4039 no . 2_765
H18B O71 2.9799 no . 2_765
H18B C9 3.4100 no . 2_765
H18B C30 3.0379 no . 2_765
H18B C38 3.5980 no . 2_665
H18B C68 3.3315 no . 2_765
H18B H30 3.1383 no . 2_765
H18B H37 3.4223 no . 2_665
H18B H38 2.8389 no . 2_665
H18C F3 3.0371 no . 1_565
H18C F63 3.5082 no . 2_666
H18C F69 3.0704 no . 2_765
H18C C7 3.2707 no . 2_765
H18C C8 3.5721 no . 2_765
H18C C9 3.1699 no . 2_765
H18C C30 3.4020 no . 2_765
H18C H7 2.9069 no . 1_565
H19 O3 3.4385 no . 2_666
H19 C28 3.5755 no . 2_666
H19 H28 3.4566 no . 2_666
H19 H47A 3.1219 no . 2_666
H20 Cl2 3.0281 no . 2_566
H20 Cl6 3.3285 no . 2_566
H20 O3 2.4167 no . 2_666
H20 C6 3.4879 no . 2_666
H20 C43 3.4924 no . 2_666
H20 H43 3.4230 no . 2_666
H25 O60 2.6065 no . .
H25 O60 2.3347 no . 2_665
H25 O62 3.2605 no . .
H25 O62 2.9932 no . 2_665
H25 C5 3.5208 no . .
H25 C23 3.1478 no . .
H25 C23 2.9447 no . 2_665
H25 H5 3.4295 no . .
H25 H5 3.2719 no . 2_665
H25 H25 3.3257 no . 2_665
H26 H40B 2.9310 no . 2_666
H26 H47A 3.1254 no . 2_666
H26 H47B 3.4780 no . 2_666
H28 Cl3 3.3310 no . .
H28 Cl4 3.1832 no . .
H28 O3 3.2123 no . .
H28 C19 3.5861 no . 2_666
H28 H19 3.4566 no . 2_666
H29 Cl5 3.4637 no . 1_655
H29 O1 2.5335 no . 2_666
H29 O58 3.5957 no . 2_666
H29 C36 3.3656 no . 2_666
H30 Cl2 3.1701 no . 1_655
H30 F65 3.1348 no . 2_656
H30 H18B 3.1383 no . 2_765
H32 C9 3.5329 no . 2_656
H32 C35 3.1519 no . 2_656
H32 C45 3.1841 no . 2_656
H32 H35 3.1425 no . 2_656
H32 H45 3.1921 no . 2_656
H35 F65 2.7959 no . 2_656
H35 F67 2.6208 no . 2_656
H35 O59 3.5285 no . .
H35 C15 3.2949 no . 2_656
H35 H32 3.1425 no . 2_656
H35 H43 2.6702 no . .
H35 H48 3.5227 no . .
H35 H51A 3.4995 no . 2_666
H37 F69 2.6335 no . 1_455
H37 F70 3.3042 no . 1_455
H37 C17 3.5225 no . 1_455
H37 H18A 3.5858 no . 2_665
H37 H18B 3.4223 no . 2_665
H37 H39 3.3310 no . 2_556
H38 Cl1 3.4436 no . 2_665
H38 C10 3.4101 no . 2_665
H38 C18 3.0987 no . 2_665
H38 H10 2.4970 no . 2_665
H38 H18A 2.4858 no . 2_665
H38 H18B 2.8389 no . 2_665
H39 F10 3.0078 no . 1_456
H39 F11 3.5967 no . 2_656
H39 F12 2.6964 no . 1_455
H39 F64 3.0904 no . 1_455
H39 F69 3.0030 no . 2_656
H39 F70 3.5273 no . 2_656
H39 C46 3.3569 no . 1_455
H39 H37 3.3310 no . 2_556
H39 H45 3.4375 no . 2_556
H40A Cl5 3.1618 no . 1_655
H40A F10 3.1834 no . 2_765
H40A O1 2.8338 no . 2_666
H40A C36 3.4875 no . 2_666
H40A H14 3.4801 no . 2_765
H40A H42 2.7717 no . 2_666
H40B F11 3.1704 no . 1_565
H40B F63 3.3209 no . 2_666
H40B O1 2.8344 no . 2_666
H40B O58 3.3012 no . 2_666
H40B C26 3.3857 no . 2_666
H40B C36 2.9933 no . 2_666
H40B H26 2.9310 no . 2_666
H40B H42 3.1255 no . 2_666
H40C F10 3.0262 no . 2_765
H40C F11 2.6870 no . 1_565
H40C F63 3.4365 no . 2_666
H40C C8 3.5775 no . 2_765
H40C H7 2.9522 no . 1_565
H40C H42 3.1788 no . 2_666
H41 F67 2.8239 no . 2_656
H41 H49 3.4955 no . 2_556
H42 F10 2.7626 no . 1_456
H42 F11 3.2289 no . 2_656
H42 F12 3.2953 no . 1_455
H42 C40 3.2010 no . 2_666
H42 H40A 2.7717 no . 2_666
H42 H40B 3.1255 no . 2_666
H42 H40C 3.1788 no . 2_666
H42 H47B 3.0920 no . 2_566
H42 H47C 3.5143 no . 2_566
H43 O3 2.5038 no . .
H43 C3 3.5487 no . .
H43 C6 3.3538 no . .
H43 C35 3.1593 no . .
H43 H20 3.4230 no . 2_666
H43 H35 2.6702 no . .
H43 H48 3.2721 no . .
H43 H51A 3.0678 no . 2_666
H45 F67 3.5318 no . 2_656
H45 O6 2.7639 no . .
H45 C11 3.5396 no . .
H45 C49 3.4430 no . 2_556
H45 H32 3.1921 no . 2_656
H45 H39 3.4375 no . 2_556
H45 H48 3.0873 no . .
H45 H49 2.6162 no . 2_556
H47A Cl3 3.0833 no . .
H47A O57 3.0821 no . 2_666
H47A N55 3.5677 no . 2_666
H47A C19 3.5043 no . 2_666
H47A H19 3.1219 no . 2_666
H47A H26 3.1254 no . 2_666
H47B F12 3.0750 no . 2_666
H47B O1 3.5662 no . 2_566
H47B C22 3.2504 no . 2_566
H47B C39 3.3127 no . 2_566
H47B C42 2.9609 no . 2_566
H47B H26 3.4780 no . 2_666
H47B H42 3.0920 no . 2_566
H47C Cl5 3.3061 no . .
H47C O1 2.8397 no . 2_566
H47C C22 3.5454 no . 2_566
H47C C36 3.4013 no . 2_566
H47C H42 3.5143 no . 2_566
H48 O6 2.2484 no . .
H48 O59 3.1035 no . .
H48 C11 2.9492 no . .
H48 C35 3.2700 no . .
H48 C37 3.3841 no . .
H48 C45 2.9916 no . .
H48 H35 3.5227 no . .
H48 H43 3.2721 no . .
H48 H45 3.0873 no . .
H49 F66 3.0432 no . 2_556
H49 O6 3.3472 no . 2_556
H49 C45 3.5122 no . 2_556
H49 H41 3.4955 no . 2_556
H49 H45 2.6162 no . 2_556
H49 H52 2.9998 no . 2_556
H51A F65 3.0750 no . 1_565
H51A F66 3.4163 no . 1_565
H51A F67 3.2891 no . 1_565
H51A O3 2.9360 no . 2_666
H51A O57 2.9258 no . 2_666
H51A N55 3.3855 no . 2_666
H51A C15 3.5292 no . 1_565
H51A C43 3.3829 no . 2_666
H51A H35 3.4995 no . 2_666
H51A H43 3.0678 no . 2_666
H51B Cl2 3.1724 no . 2_566
H51B Cl6 3.2860 no . 2_566
H51B F65 3.4265 no . 1_565
H51B F66 3.4930 no . 1_565
H51B O6 3.1826 no . 2_566
H51B C11 3.4545 no . 2_566
H51B C13 3.4060 no . 2_566
H51B C52 3.5679 no . 2_566
H51C F65 3.5096 no . 1_565
H51C F66 2.8240 no . 1_565
H51C F67 3.4716 no . 1_565
H51C O57 3.4754 no . 2_666
H51C C13 3.4912 no . 2_566
H51C C15 3.5055 no . 1_565
H51C C49 3.4638 no . 2_566
H51C C52 3.2786 no . 2_566
H51C H52 3.5297 no . 2_566
H52 F66 2.8926 no . 2_556
H52 C49 3.3513 no . 2_556
H52 C52 3.0782 no . 2_556
H52 H49 2.9998 no . 2_556
H52 H51C 3.5297 no . 2_566
H52 H52 2.4806 no . 2_556

#==============================================================================

#==============================================================================
# Additional structures and associated data_? identifiers
# should be added at this point if there is more than one 
# structure analysis in the CIF.


_shelxl_res_file                 
;
TITL 20150828-1
CELL  0.71075 10.36720 15.45100 17.50400 84.82700 78.44100 86.99200
ZERR  2 0.00140 0.00200 0.00200 0.00600 0.00500 0.00600
LATT 1
SFAC C H B CL F N O
UNIT 96 72 4 12 24 8 20
L.S. 5
FMAP 2
PLAN -25
WPDB -2
HTAB
BOND $H
CONF
LIST 4
TEMP -150.0
ACTA
SIZE 0.150 0.150 0.050
WGHT    0.068600
FVAR       0.32861
CL1   4    0.531046    0.708969    0.088881    11.00000    0.04898    0.02922 =
         0.06016   -0.00728   -0.00048   -0.00502
CL2   4   -0.054607    0.335697    0.303340    11.00000    0.05244    0.06741 =
         0.04088    0.00230   -0.01392   -0.01856
CL3   4    0.537514    0.549836    0.188551    11.00000    0.05605    0.04316 =
         0.03575   -0.00948   -0.01342    0.01654
CL4   4    0.180668    0.435674    0.264960    11.00000    0.04590    0.06130 =
         0.05678    0.01268   -0.00359   -0.01131
CL5   4    0.293521    0.616343    0.146290    11.00000    0.03397    0.05620 =
         0.05407    0.00674    0.00155    0.00204
CL6   4    0.026389    0.425189    0.422959    11.00000    0.03609    0.08674 =
         0.06099   -0.03044   -0.00729    0.00261
F3    5    0.715521   -0.016857   -0.029022    11.00000    0.07241    0.02526 =
         0.04532   -0.01350   -0.01632   -0.00148
F5    5    0.566632    0.085283   -0.026204    11.00000    0.04614    0.04858 =
         0.05356   -0.01728   -0.01983   -0.00386
F10   5    0.756014    0.103712   -0.099690    11.00000    0.07349    0.04774 =
         0.02412   -0.00431   -0.00397   -0.01517
F11   5    0.912695   -0.041303    0.201962    11.00000    0.07363    0.02598 =
         0.09513    0.01245   -0.04640   -0.00335
F12   5    0.550423    0.143503    0.790882    11.00000    0.03790    0.06194 =
         0.04463   -0.01249   -0.01049   -0.01023
F63   5    0.359046    0.116947    0.859116    11.00000    0.04798    0.05771 =
         0.03394   -0.00933    0.00044   -0.01187
F64   5    0.496603    0.011376    0.826065    11.00000    0.09800    0.04373 =
         0.05507   -0.00629   -0.04380    0.01291
F65   5    0.306857   -0.140272    0.637218    11.00000    0.07225    0.04651 =
         0.12614   -0.04165   -0.00350   -0.00468
F66   5    0.290435   -0.067832    0.529144    11.00000    0.34854    0.06767 =
         0.24984   -0.09830   -0.26259    0.09945
F67   5    0.476540   -0.101670    0.557309    11.00000    0.12299    0.04971 =
         0.05340   -0.01619    0.01561    0.02190
F69   5    1.066137    0.047577    0.158879    11.00000    0.03158    0.07935 =
         0.07599    0.01933   -0.01085    0.00714
F70   5    0.929485    0.069626    0.262711    11.00000    0.08749    0.06138 =
         0.04521   -0.01025   -0.03340    0.03031
O1    7   -0.034997    0.329877    0.716723    11.00000    0.03434    0.04323 =
         0.03709   -0.01337    0.00062    0.00336
O3    7    0.594996    0.357620    0.320638    11.00000    0.04415    0.06469 =
         0.02378   -0.01889   -0.00473   -0.00127
O6    7    0.085427    0.200634    0.437767    11.00000    0.05767    0.05356 =
         0.02441    0.00188   -0.00735   -0.01603
O57   7    0.373002    0.309857    0.565609    11.00000    0.02358    0.02864 =
         0.05038   -0.00017   -0.00454   -0.00057
O58   7    0.155908    0.306358    0.639664    11.00000    0.02407    0.02844 =
         0.03730   -0.00596   -0.00167   -0.00023
O59   7    0.208146    0.250570    0.511355    11.00000    0.02876    0.03384 =
         0.02951    0.00034    0.00004   -0.00495
O60   7    0.421109    0.410456    0.065590    11.00000    0.03095    0.03582 =
         0.02727    0.00053   -0.00879    0.00247
O61   7    0.703902    0.359408    0.199368    11.00000    0.02660    0.02308 =
         0.02316   -0.00580   -0.00417   -0.00205
O62   7    0.626140    0.378682    0.076920    11.00000    0.02505    0.02139 =
         0.02227   -0.00092   -0.00249    0.00030
O71   7    0.855248    0.374078    0.077953    11.00000    0.02453    0.01641 =
         0.03518   -0.00491    0.00280   -0.00127
N21   6    0.315023    0.646130    0.441740    11.00000    0.02972    0.03177 =
         0.03707   -0.00922   -0.00380    0.00034
N53   6    0.909446    0.726955    0.063020    11.00000    0.03341    0.02101 =
         0.03387   -0.00245   -0.00709   -0.00350
N54   6    0.857306    0.463620    0.078429    11.00000    0.02168    0.01849 =
         0.02773   -0.00157   -0.00010   -0.00206
N55   6    0.349416    0.393743    0.534748    11.00000    0.02172    0.02793 =
         0.03845   -0.00628   -0.00145   -0.00262
C3    1    0.493737    0.288540    0.234715    11.00000    0.02628    0.02320 =
         0.02361   -0.00409    0.00090    0.00328
C5    1    0.821530    0.514327    0.018803    11.00000    0.02349    0.02881 =
         0.02196   -0.00335   -0.00013   -0.00291
AFIX  43
H5    2    0.785639    0.488894   -0.019401    11.00000   -1.20000
AFIX   0
C6    1    0.600973    0.338245    0.254488    11.00000    0.02879    0.02666 =
         0.02170   -0.00539   -0.00406    0.00447
C7    1    0.813863    0.056780    0.083054    11.00000    0.03076    0.01772 =
         0.03116   -0.00333    0.00048   -0.00017
AFIX  43
H7    2    0.835160   -0.002626    0.074723    11.00000   -1.20000
AFIX   0
C8    1    0.742669    0.106978    0.035825    11.00000    0.02940    0.02190 =
         0.02409   -0.00442    0.00095   -0.00398
C9    1    0.854123    0.094834    0.143379    11.00000    0.02650    0.02372 =
         0.02876   -0.00029   -0.00264   -0.00061
C10   1    0.836563    0.601515    0.013127    11.00000    0.02594    0.02495 =
         0.02383   -0.00146   -0.00177   -0.00245
AFIX  43
H10   2    0.810829    0.636545   -0.029112    11.00000   -1.20000
AFIX   0
C11   1    0.104044    0.209852    0.502448    11.00000    0.03164    0.02874 =
         0.02721    0.00054   -0.00285   -0.00168
C12   1    0.890131    0.641230    0.069294    11.00000    0.02140    0.02342 =
         0.02624   -0.00369    0.00015   -0.00074
C13   1    0.011814    0.170786    0.573510    11.00000    0.02545    0.02750 =
         0.02448    0.00283   -0.00634   -0.00013
C14   1    0.713255    0.194372    0.047234    11.00000    0.02680    0.02144 =
         0.02206   -0.00106   -0.00177   -0.00040
AFIX  43
H14   2    0.665715    0.228173    0.013315    11.00000   -1.20000
AFIX   0
C15   1    0.352477   -0.074110    0.586404    11.00000    0.09530    0.03962 =
         0.06621   -0.02425   -0.04810    0.02922
C16   1    0.905604    0.497728    0.134664    11.00000    0.02489    0.02639 =
         0.02812   -0.00073   -0.00598    0.00023
AFIX  43
H16   2    0.928717    0.460517    0.176434    11.00000   -1.20000
AFIX   0
C17   1    0.939282    0.043079    0.191671    11.00000    0.03311    0.02671 =
         0.04119   -0.00095   -0.00849    0.00228
C18   1    0.881706    0.782799   -0.003658    11.00000    0.04258    0.02382 =
         0.03971    0.00488   -0.00983   -0.00643
AFIX 137
H18A  2    0.786195    0.789451   -0.000042    11.00000   -1.20000
H18B  2    0.921802    0.756597   -0.052161    11.00000   -1.20000
H18C  2    0.918432    0.839970   -0.003688    11.00000   -1.20000
AFIX   0
C19   1    0.321202    0.458173    0.582764    11.00000    0.02796    0.03954 =
         0.03213   -0.01022   -0.00652   -0.00540
AFIX  43
H19   2    0.309806    0.444879    0.637709    11.00000   -1.20000
AFIX   0
C20   1    0.308808    0.541746    0.553883    11.00000    0.02772    0.03179 =
         0.03268   -0.01429   -0.00590   -0.00170
AFIX  43
H20   2    0.288662    0.586408    0.588771    11.00000   -1.20000
AFIX   0
C22   1   -0.018526    0.203999    0.647483    11.00000    0.02267    0.02818 =
         0.02457    0.00176   -0.00517    0.00303
C23   1    0.498588    0.367678    0.098773    11.00000    0.02637    0.02357 =
         0.02009   -0.00670   -0.00248   -0.00032
C24   1    0.449781    0.299946    0.163838    11.00000    0.02414    0.02418 =
         0.02496   -0.00354   -0.00314   -0.00035
C25   1    0.464669    0.605493    0.114388    11.00000    0.03348    0.02889 =
         0.02813   -0.00443   -0.00166    0.00195
AFIX  13
H25   2    0.483523    0.571417    0.067219    11.00000   -1.20000
AFIX   0
C26   1    0.350877    0.162877    0.693236    11.00000    0.02982    0.02752 =
         0.03273   -0.00821   -0.00116   -0.00185
AFIX  43
H26   2    0.349954    0.215039    0.718249    11.00000   -1.20000
AFIX   0
C27   1    0.303290    0.165043    0.623778    11.00000    0.02132    0.03247 =
         0.03422   -0.00768   -0.00124    0.00044
C28   1    0.355724    0.492755    0.424284    11.00000    0.02649    0.03532 =
         0.03079   -0.01005    0.00197   -0.00712
AFIX  43
H28   2    0.367618    0.503171    0.369038    11.00000   -1.20000
AFIX   0
C29   1    0.921656    0.584816    0.132330    11.00000    0.02640    0.02805 =
         0.02817   -0.00519   -0.00668   -0.00224
AFIX  43
H29   2    0.954058    0.608077    0.172967    11.00000   -1.20000
AFIX   0
C30   1    0.822845    0.181521    0.155480    11.00000    0.02482    0.02330 =
         0.02541   -0.00280   -0.00181   -0.00327
AFIX  43
H30   2    0.850080    0.206062    0.197266    11.00000   -1.20000
AFIX   0
C31   1    0.399787    0.085645    0.726690    11.00000    0.02876    0.03332 =
         0.03280   -0.00629   -0.00440   -0.00132
C32   1    0.399883    0.008617    0.692668    11.00000    0.03860    0.03255 =
         0.04221   -0.00863   -0.01216    0.00801
AFIX  43
H32   2    0.432349   -0.043959    0.715710    11.00000   -1.20000
AFIX   0
C33   1    0.695135    0.069119   -0.029349    11.00000    0.04553    0.02505 =
         0.02968   -0.00614   -0.00431   -0.00435
C35   1    0.428915    0.230204    0.294013    11.00000    0.03763    0.03262 =
         0.02677    0.00165    0.00190    0.00394
AFIX  43
H35   2    0.454846    0.224092    0.343345    11.00000   -1.20000
AFIX   0
C36   1    0.033862    0.285041    0.669501    11.00000    0.02655    0.03061 =
         0.02418   -0.00018   -0.00639    0.00486
C37   1    0.288801    0.190174    0.211295    11.00000    0.04013    0.04157 =
         0.06254    0.00228   -0.00881   -0.01830
AFIX  43
H37   2    0.221766    0.154886    0.202436    11.00000   -1.20000
AFIX   0
C38   1    0.347392    0.250708    0.152832    11.00000    0.03593    0.03795 =
         0.04073   -0.00026   -0.01053   -0.00767
AFIX  43
H38   2    0.317224    0.258582    0.104797    11.00000   -1.20000
AFIX   0
C39   1   -0.165066    0.085182    0.694036    11.00000    0.03119    0.04166 =
         0.03819    0.01390   -0.00179   -0.00396
AFIX  43
H39   2   -0.223708    0.055344    0.735567    11.00000   -1.20000
AFIX   0
C40   1    0.961723    0.767491    0.121956    11.00000    0.05656    0.02714 =
         0.05178   -0.00769   -0.02139   -0.00707
AFIX 137
H40A  2    1.047406    0.739983    0.126728    11.00000   -1.20000
H40B  2    0.900569    0.760104    0.172427    11.00000   -1.20000
H40C  2    0.972326    0.829629    0.106322    11.00000   -1.20000
AFIX   0
C41   1    0.305539    0.086463    0.590348    11.00000    0.03465    0.03835 =
         0.03889   -0.01361   -0.01290    0.00804
AFIX  43
H41   2    0.274512    0.085640    0.542909    11.00000   -1.20000
AFIX   0
C42   1   -0.109269    0.160446    0.706368    11.00000    0.02761    0.03879 =
         0.02793    0.00384   -0.00273    0.00018
AFIX  43
H42   2   -0.133061    0.183263    0.756081    11.00000   -1.20000
AFIX   0
C43   1    0.367762    0.410617    0.456466    11.00000    0.02441    0.03310 =
         0.03584   -0.01293    0.00593   -0.00703
AFIX  43
H43   2    0.389410    0.364207    0.423541    11.00000   -1.20000
AFIX   0
C44   1    0.351680    0.009211    0.624099    11.00000    0.04653    0.03364 =
         0.04985   -0.01627   -0.01949    0.01084
C45   1    0.328556    0.181631    0.282261    11.00000    0.04245    0.03343 =
         0.05044    0.01072    0.00593   -0.00651
AFIX  43
H45   2    0.286354    0.141998    0.323161    11.00000   -1.20000
AFIX   0
C46   1    0.451661    0.088844    0.800050    11.00000    0.04209    0.03533 =
         0.03457   -0.00671   -0.00897   -0.00079
C47   1    0.337722    0.666807    0.356970    11.00000    0.04702    0.04024 =
         0.04131   -0.00200   -0.00850    0.00361
AFIX 137
H47A  2    0.428623    0.650016    0.333756    11.00000   -1.20000
H47B  2    0.322990    0.729410    0.345625    11.00000   -1.20000
H47C  2    0.276754    0.634842    0.334762    11.00000   -1.20000
AFIX   0
C48   1    0.081610    0.369897    0.338441    11.00000    0.03451    0.04664 =
         0.03854   -0.00078   -0.00490    0.00072
AFIX  13
H48   2    0.135229    0.317265    0.352282    11.00000   -1.20000
AFIX   0
C49   1   -0.135408    0.053232    0.620995    11.00000    0.04147    0.03190 =
         0.04919    0.00525   -0.01197   -0.01236
AFIX  43
H49   2   -0.173376    0.001302    0.612165    11.00000   -1.20000
AFIX   0
C51   1    0.294813    0.718688    0.491494    11.00000    0.04510    0.02865 =
         0.04987   -0.01094   -0.00584    0.00411
AFIX 137
H51A  2    0.360044    0.713844    0.525309    11.00000   -1.20000
H51B  2    0.205995    0.717185    0.523876    11.00000   -1.20000
H51C  2    0.304854    0.773673    0.458646    11.00000   -1.20000
AFIX   0
C52   1   -0.050087    0.097346    0.560823    11.00000    0.03839    0.03095 =
         0.03173   -0.00032   -0.00935   -0.00298
AFIX  43
H52   2   -0.033624    0.077030    0.510015    11.00000   -1.20000
AFIX   0
C56   1    0.325646    0.563536    0.471670    11.00000    0.01677    0.03124 =
         0.03430   -0.00857   -0.00316   -0.00257
C68   1    0.752228    0.233465    0.107592    11.00000    0.02089    0.02169 =
         0.02172   -0.00270    0.00150   -0.00259
B50   3    0.727758    0.335701    0.117359    11.00000    0.02373    0.02044 =
         0.02024   -0.00366   -0.00200    0.00040
B72   3    0.253917    0.256264    0.585588    11.00000    0.02209    0.03101 =
         0.03450   -0.00585   -0.00071   -0.00070
HKLF 4
 
REM  20150828-1
REM R1 =  0.0422 for    8681 Fo > 4sig(Fo)  and  0.0600 for all   11774 data
REM    743 parameters refined using      0 restraints
 
END  
     
WGHT      0.0684      0.0000 

REM Instructions for potential hydrogen bonds
EQIV $1 x+1, y, z
HTAB C16 Cl2_$1
EQIV $2 -x+1, -y+1, -z+1
HTAB C20 O3_$2
HTAB C25 O60
EQIV $3 -x+1, -y+1, -z
HTAB C25 O60_$3
HTAB C29 O1_$2
HTAB C43 O3
HTAB C48 O6

REM Highest difference peak  0.606,  deepest hole -0.566,  1-sigma level  0.057
Q1    1   0.0314  0.4801  0.3929  11.00000  0.05    0.61
Q2    1   0.2591 -0.1172  0.5924  11.00000  0.05    0.51
Q3    1   0.3620 -0.0440  0.5056  11.00000  0.05    0.49
Q4    1   0.4065 -0.0775  0.5230  11.00000  0.05    0.46
Q5    1   0.5758  0.7025  0.1265  11.00000  0.05    0.42
Q6    1   0.1596  0.3979  0.2342  11.00000  0.05    0.39
Q7    1   0.0086  0.3061  0.2775  11.00000  0.05    0.36
Q8    1   0.2217 -0.0717  0.5699  11.00000  0.05    0.35
Q9    1   1.0232 -0.0127  0.1487  11.00000  0.05    0.35
Q10   1   0.8761  0.0704  0.1669  11.00000  0.05    0.33
Q11   1   0.5419  0.3165  0.2401  11.00000  0.05    0.33
Q12   1   0.7217  0.0906  0.0102  11.00000  0.05    0.32
Q13   1   0.0060  0.2423  0.6531  11.00000  0.05    0.32
Q14   1   0.3217  0.6615  0.1665  11.00000  0.05    0.31
Q15   1   0.5864  0.5957  0.2016  11.00000  0.05    0.31
Q16   1   0.8158  0.0706  0.1227  11.00000  0.05    0.30
Q17   1   0.7541  0.1514  0.0313  11.00000  0.05    0.30
Q18   1   0.0220  0.3671  0.3244  11.00000  0.05    0.28
Q19   1   0.3578  0.0467  0.5968  11.00000  0.05    0.28
Q20   1   0.8481  0.4912  0.0515  11.00000  0.05    0.27
Q21   1   0.8978  0.0050  0.2410  11.00000  0.05    0.26
Q22   1   0.7475  0.2817  0.1102  11.00000  0.05    0.26
Q23   1   0.8613  0.6211  0.0442  11.00000  0.05    0.25
Q24   1  -0.0219  0.4268  0.3804  11.00000  0.05    0.25
Q25   1   0.3736  0.7567  0.4856  11.00000  0.05    0.25
;

_shelxl_hkl_file                 
;
   0   0   3  442.66   16.70
   0   0  -3  428.49   16.21
   0   0   4  311.45   11.99
   0   0  -4  298.84   11.61
   0   0   5  190.77    8.27
   0   0  -5  184.37    8.12
   0   0  -5  175.36    8.41
   0   0   6   28.52    1.65
   0   0  -6   24.48    2.40
   0   0  -6   26.59    1.64
   0   0  -6   24.71    1.61
   0   0   7  592.41   16.07
   0   0  -7  613.07   18.06
   0   0  -7  568.58   15.63
   0   0  -7  584.54   16.18
   0   0   8  790.11   21.02
   0   0  -8  856.84   24.20
   0   0  -8  773.16   20.82
   0   0  -8  758.32   20.47
   0   0   9    0.85    0.78
   0   0  -9    0.21    1.38
   0   0  -9    0.58    0.85
   0   0  -9    0.92    1.03
   0   0  10   16.76    1.16
   0   0 -10   15.98    2.16
   0   0 -10   15.73    1.31
   0   0 -10   15.70    1.31
   0   0  11  108.18    3.78
   0   0 -11  114.66    4.25
   0   0 -11  127.01    4.55
   0   0  12   10.29    0.99
   0   0 -12   11.92    1.28
   0   0 -12   10.61    1.28
   0   0  13   30.11    1.43
   0   0 -13   33.29    1.84
   0   0 -13   34.39    1.79
   0   0  14  172.06    5.18
   0   0 -14  185.01    5.89
   0   0 -14  192.78    5.93
   0   0  15   18.48    1.23
   0   0 -15   19.58    1.60
   0   0 -15   19.37    1.56
   0   0 -16   18.69    1.72
   0   0 -16   17.40    1.72
   0   0 -17   76.63    2.60
   0   0 -17   76.94    2.75
   0   0 -18   93.87    2.68
   0   0 -18   89.01    3.02
   0   0 -19   -0.34    1.43
   0   0 -20    1.65    1.50
   0   0 -21   -0.10    1.31
   0   0 -22    3.38    1.40
   0   1 -22    0.56    1.33
   0   1 -21    4.20    1.54
   0   1 -20   27.16    1.95
   0   1 -19    1.15    1.24
   0   1 -18    7.05    1.56
   0   1 -18    7.40    1.42
   0   1 -17   73.40    2.51
   0   1 -17   75.15    2.89
   0   1 -16   34.52    1.84
   0   1 -16   33.57    1.97
   0   1 -15  318.37   12.09
   0   1 -15  294.95   11.59
   0   1 -15  296.09   11.47
   0   1 -14   -0.21    1.09
   0   1 -14   -0.16    1.05
   0   1 -13    0.73    0.98
   0   1 -13    0.64    1.07
   0  -1  13    0.52    0.74
   0   1 -12  171.96    6.33
   0   1 -12  169.23    6.45
   0  -1  12  158.19    5.67
   0   1 -11  149.22    5.95
   0   1 -11  154.82    5.31
   0   1 -11  151.80    5.27
   0  -1  11  154.27    5.03
   0   1 -10   35.21    2.43
   0   1 -10   31.90    1.66
   0   1 -10   29.70    1.58
   0  -1  10   27.25    1.32
   0   1  -9  225.89    9.12
   0   1  -9  228.44    8.43
   0   1  -9  218.73    8.13
   0  -1   9  212.86    7.86
   0   1  -8  396.68   16.87
   0   1  -8  378.83   15.52
   0   1  -8  366.96   15.04
   0  -1   8  359.08   14.59
   0   1  -7    7.72    1.85
   0   1  -7    7.66    1.15
   0   1  -7    7.07    0.97
   0  -1   7    7.48    0.89
   0   1  -6  299.22   12.59
   0   1  -6  304.70   11.90
   0   1  -6  295.49   11.48
   0  -1   6  292.52   11.28
   0   1  -5 1381.51   23.09
   0   1  -5 1378.64   21.51
   0   1  -5 1333.51   20.60
   0  -1   5 1342.02   20.57
   0   1  -4  238.72   10.33
   0   1  -4  238.85   10.21
   0  -1   4  240.20   10.39
   0  -1   4  232.69    9.94
   0   1  -3  316.45   12.37
   0   1  -3  331.77   12.88
   0  -1   3  332.58   12.92
   0   1   3 1214.35   18.78
   0  -1  -3 1179.84   18.65
   0   1   4   21.30    1.42
   0  -1  -4   21.19    1.47
   0   1   5   73.81    3.01
   0  -1  -5   70.59    3.07
   0   1   6  421.31   15.91
   0  -1  -6  417.79   15.99
   0   1   7   14.49    1.18
   0  -1  -7   14.91    1.24
   0   1   8    2.96    0.91
   0  -1  -8    3.64    0.97
   0   1   9    1.67    0.87
   0  -1  -9    4.18    1.93
   0  -1  -9    1.84    0.97
   0  -1  -9    2.30    0.90
   0   1  10    2.79    0.83
   0  -1 -10    2.42    1.81
   0  -1 -10    2.60    1.01
   0  -1 -10    2.62    0.94
   0   1  11   14.04    1.16
   0  -1 -11   19.17    2.24
   0  -1 -11   14.98    1.38
   0  -1 -11   14.38    1.30
   0   1  12   57.38    2.28
   0  -1 -12   63.53    2.76
   0  -1 -12   63.05    2.65
   0   1  13    8.88    1.02
   0  -1 -13    8.83    1.29
   0  -1 -13    7.90    1.21
   0   1  14   87.89    3.05
   0  -1 -14   89.68    3.47
   0  -1 -14   91.91    3.49
   0   1  15   11.73    1.16
   0  -1 -15   13.19    1.49
   0  -1 -15   11.45    1.38
   0  -1 -16   33.29    1.80
   0  -1 -16   31.67    1.90
   0  -1 -17    4.00    1.42
   0  -1 -17    3.35    1.31
   0  -1 -18   17.53    1.76
   0  -1 -18   17.52    1.80
   0  -1 -19    0.49    1.48
   0  -1 -19    3.23    1.49
   0  -1 -20    1.73    1.45
   0  -1 -21    3.15    1.35
   0  -1 -22    1.18    1.42
   0   2 -21    1.54    1.33
   0   2 -20   74.83    2.57
   0   2 -19    0.53    1.36
   0   2 -18   22.86    1.69
   0   2 -17   64.99    2.45
   0   2 -17   59.32    2.55
   0   2 -16    2.52    1.42
   0   2 -16    2.00    1.23
   0   2 -15  119.01    4.45
   0   2 -15  104.13    4.64
   0   2 -15  112.73    4.40
   0   2 -14  100.26    2.84
   0   2 -14   91.04    3.36
   0   2 -14   91.70    2.92
   0   2 -13   75.94    2.59
   0   2 -13   76.17    3.25
   0   2 -13   72.49    2.70
   0   2 -12    2.06    1.00
   0   2 -12    1.60    1.26
   0   2 -12    2.36    1.03
   0   2 -11    0.29    1.67
   0   2 -11    0.04    1.05
   0   2 -11    0.52    1.18
   0   2 -11   -0.04    0.87
   0   2 -10   78.34    3.78
   0   2 -10   74.86    3.03
   0   2 -10   82.81    3.71
   0   2 -10   67.05    2.75
   0   2  -9  284.74    9.95
   0   2  -9  300.70    9.54
   0   2  -9  289.35    9.81
   0   2  -9  288.63    9.14
   0   2  -8    5.37    1.55
   0   2  -8    7.48    1.23
   0   2  -8    4.34    1.39
   0   2  -8    7.66    1.03
   0   2  -7  634.60   18.43
   0   2  -7  651.98   17.86
   0   2  -7  691.53   19.64
   0   2  -7  596.25   16.27
   0   2  -6   89.89    3.64
   0   2  -6   88.27    3.47
   0   2  -6   86.72    4.43
   0  -2   6   87.43    3.57
   0   2  -5  614.32   18.37
   0   2  -5  618.47   18.35
   0   2  -5  647.32   20.75
   0  -2   5  620.35   18.53
   0   2  -4  449.92   17.13
   0   2  -4  495.14   14.92
   0   2  -4  491.21   16.36
   0  -2   4  463.70    6.07
   0   2  -3    7.86    1.22
   0   2  -3    2.74    3.41
   0  -2   3   11.51    2.73
   0  -2   3    9.04    1.43
   0   2  -2  184.04    8.17
   0   2  -2  196.89   10.63
   0  -2   2  182.23    8.11
   0   2   2   72.66    5.19
   0  -2  -2   76.70    5.36
   0   2   3 1048.38   30.26
   0  -2  -3 1040.76   32.98
   0   2   4 1112.28    8.48
   0  -2  -4 1032.82   29.93
   0  -2  -4 1177.36   20.58
   0   2   5 2969.24   42.94
   0  -2  -5 3008.21   43.94
   0  -2  -5 3056.99   46.49
   0   2   6    0.36    0.78
   0  -2  -6    0.53    0.80
   0   2   7   46.64    1.82
   0  -2  -7   42.11    1.82
   0   2   8  189.09    6.63
   0  -2  -8  195.46    7.03
   0   2   9 1238.47   31.37
   0  -2  -9 1211.87   31.08
   0   2  10   15.77    1.20
   0  -2 -10   15.61    1.39
   0   2  11  143.81    4.93
   0  -2 -11  160.29    5.62
   0   2  12   29.34    1.46
   0  -2 -12   29.71    1.77
   0   2  13    1.86    0.91
   0  -2 -13    1.55    1.01
   0  -2 -13    1.37    1.08
   0   2  14   33.53    1.57
   0  -2 -14   35.94    1.98
   0  -2 -14   37.45    2.01
   0   2  15   41.94    1.70
   0  -2 -15   42.98    2.11
   0  -2 -15   44.04    2.11
   0  -2 -16   -0.33    1.40
   0  -2 -16    0.46    1.23
   0  -2 -17    1.08    1.42
   0  -2 -17    0.50    1.30
   0  -2 -18  110.27    3.00
   0  -2 -18  111.31    3.45
   0  -2 -19    8.83    1.61
   0  -2 -19    9.25    1.58
   0  -2 -20    7.07    1.61
   0  -2 -20    4.67    1.58
   0  -2 -21   -0.21    1.52
   0  -2 -22    0.56    1.62
   0   3 -21   34.82    1.97
   0   3 -20   -0.48    1.47
   0   3 -19    2.28    1.45
   0   3 -18   16.10    1.76
   0   3 -17    3.10    1.44
   0   3 -16    4.71    1.46
   0   3 -16    4.65    1.32
   0   3 -15    1.81    1.21
   0   3 -15    1.04    1.11
   0   3 -14  118.04    3.08
   0   3 -14  103.54    3.70
   0   3 -14  107.97    3.04
   0   3 -13  157.32    5.07
   0   3 -13  168.62    6.57
   0   3 -13  146.02    4.96
   0   3 -12   38.64    2.68
   0   3 -12   35.84    1.83
   0   3 -12   38.17    2.39
   0   3 -12   30.71    1.66
   0   3 -11  375.71   12.68
   0   3 -11  359.10   11.10
   0   3 -11  393.72   13.10
   0   3 -10  148.64    6.46
   0   3 -10  143.59    5.39
   0   3 -10  154.85    7.04
   0   3 -10  129.00    4.91
   0   3  -9  127.43    6.44
   0   3  -9  138.43    5.85
   0   3  -9  139.48    7.32
   0   3  -9  135.47    5.68
   0   3  -8  451.46   12.48
   0   3  -8  460.65   14.29
   0   3  -8  424.99   11.68
   0   3  -7  667.21   18.28
   0   3  -7  678.37   18.35
   0   3  -7  657.11   19.93
   0  -3   7  655.69   18.06
   0   3  -6    7.28    1.10
   0   3  -6    8.97    1.03
   0   3  -6    4.25    1.60
   0  -3   6    7.21    1.16
   0   3  -5   15.72    1.30
   0   3  -5   14.54    1.15
   0   3  -5   20.83    2.16
   0  -3   5   16.90    1.43
   0   3  -4  149.99    6.84
   0   3  -4  143.69    7.99
   0  -3   4  149.41    7.46
   0  -3   4  150.64    6.91
   0   3  -3  963.74   28.20
   0   3  -3  959.72   29.83
   0  -3   3  962.50   29.34
   0  -3   3  917.58   26.75
   0   3  -2 1370.34   21.81
   0   3  -2 1367.69   23.27
   0  -3   2 1383.56   24.53
   0  -3   2 1376.14   21.98
   0   3  -1  152.55    7.24
   0   3  -1  141.40    6.71
   0  -3   1  142.43    7.43
   0  -3   1  147.20    6.85
   0   3   0 1051.17   34.79
   0   3   0 1005.25   29.73
   0  -3   0 1052.07   31.64
   0  -3   0 1072.12   32.18
   0   3   1  220.25   13.76
   0  -3  -1  218.60   11.77
   0  -3  -1  221.72    9.81
   0   3   2  239.21   14.77
   0  -3  -2  284.27   14.89
   0  -3  -2  252.80   11.15
   0   3   3  247.47   12.29
   0  -3  -3  274.34   14.36
   0   3   4  927.70   33.44
   0   3   4  962.31   27.83
   0  -3  -4  866.72   29.39
   0  -3  -5 2817.36   41.73
   0   3   6   75.17    6.23
   0   3   6   94.59    3.61
   0  -3  -6   89.68    3.69
   0  -3  -6  101.48    5.30
   0   3   7    3.80    0.98
   0  -3  -7    3.96    1.10
   0  -3  -7    4.33    1.89
   0   3   8   23.69    1.39
   0  -3  -8   23.85    1.81
   0  -3  -8   28.09    2.75
   0   3   9   22.37    1.47
   0  -3  -9   24.73    2.68
   0  -3  -9   22.78    1.58
   0  -3  -9   20.03    1.46
   0   3  10  154.06    5.52
   0  -3 -10  158.01    5.98
   0   3  11  720.78   15.54
   0  -3 -11  729.71   16.18
   0   3  12   31.89    1.53
   0  -3 -12   31.59    1.84
   0   3  13   35.76    1.54
   0  -3 -13   38.54    1.92
   0  -3 -14    0.75    1.26
   0  -3 -15   28.60    1.92
   0  -3 -16    2.80    1.44
   0  -3 -17   10.22    1.37
   0  -3 -17    9.36    1.52
   0  -3 -18    2.20    1.30
   0  -3 -18    2.06    1.24
   0  -3 -19    8.00    1.43
   0  -3 -19    9.28    1.70
   0  -3 -20    0.89    1.52
   0  -3 -20    0.75    1.54
   0  -3 -21    2.16    1.60
   0  -3 -22   14.80    1.74
   0   4 -21    1.67    1.71
   0   4 -20    5.62    1.45
   0   4 -19   29.33    1.98
   0   4 -18   63.43    2.49
   0   4 -17   96.86    2.87
   0   4 -16    4.01    1.49
   0   4 -15   98.73    2.79
   0   4 -15   88.18    2.97
   0   4 -14   18.65    1.54
   0   4 -14   16.88    2.29
   0   4 -14   17.64    1.52
   0   4 -13    0.36    1.06
   0   4 -13    0.23    1.76
   0   4 -13   -0.31    1.00
   0   4 -12    5.21    2.00
   0   4 -12    3.97    1.33
   0   4 -12    4.22    1.65
   0   4 -12    3.65    1.04
   0   4 -11   88.76    4.08
   0   4 -11   99.93    3.64
   0   4 -11  101.73    3.98
   0   4 -11   89.66    3.36
   0   4 -10  113.24    5.04
   0   4 -10  121.65    4.46
   0   4 -10  109.85    5.30
   0   4 -10  116.24    4.27
   0   4  -9   28.46    2.29
   0   4  -9   24.69    1.53
   0   4  -9   25.69    2.22
   0   4  -9   23.39    1.37
   0   4  -8  116.82    5.05
   0   4  -8  116.79    4.95
   0   4  -8  121.02    6.25
   0  -4   8  112.06    2.88
   0   4  -7    1.41    1.03
   0   4  -7    0.71    0.83
   0   4  -7    1.79    1.58
   0  -4   7    0.86    1.04
   0   4  -6   35.50    1.82
   0   4  -6   29.74    2.49
   0  -4   6   36.77    1.83
   0   4  -5  175.78    6.65
   0   4  -5  169.19    7.60
   0  -4   5  184.27    7.79
   0  -4   5  171.88    6.77
   0   4  -4   30.02    1.84
   0   4  -4   29.47    2.50
   0  -4   4   27.77    2.41
   0  -4   4   30.83    1.84
   0   4  -3  977.31   28.63
   0   4  -3  918.77   28.59
   0  -4   3  909.94   27.97
   0  -4   3  900.15   26.41
   0   4  -2  601.56   18.32
   0   4  -2  592.38   18.83
   0  -4   2  567.59   18.17
   0  -4   2  591.26   17.73
   0   4  -1   63.50    3.34
   0   4  -1   66.69    3.49
   0  -4   1   58.18    3.21
   0  -4   1   58.96    2.88
   0   4   0 1027.76   35.24
   0   4   0 1031.06   30.07
   0  -4   0 1048.99   31.89
   0  -4   0 1116.24   11.39
   0   4   1   36.02    5.24
   0   4   1   33.91    2.17
   0  -4  -1   36.24    2.35
   0  -4  -1   32.84    2.43
   0   4   2   35.36    4.12
   0  -4  -2   38.22    4.07
   0  -4  -2   36.83    2.12
   0   4   3  326.67   17.89
   0  -4  -3  354.48   17.66
   0   4   4  664.21   27.36
   0  -4  -4  702.59   25.07
   0   4   5 1369.86   25.36
   0   4   5 1492.72   22.79
   0  -4  -5 1504.53   33.25
   0   4   6  385.35   19.25
   0   4   6  380.46   15.44
   0  -4  -6  378.63   15.59
   0  -4  -6  409.59   17.83
   0   4   7  351.93   17.79
   0   4   7  360.51   14.69
   0  -4  -7  375.79   15.51
   0  -4  -7  428.23   18.27
   0   4   8  125.09    5.92
   0   4   8  121.22    4.49
   0  -4  -8  116.79    4.70
   0  -4  -8  128.21    5.67
   0   4   9  292.60    9.03
   0  -4  -9  296.28    9.52
   0  -4  -9  303.81   10.54
   0   4  10   23.06    1.37
   0  -4 -10   24.65    2.33
   0  -4 -10   22.68    1.47
   0  -4 -10   21.62    1.52
   0   4  11  113.59    3.97
   0  -4 -11  118.50    4.58
   0  -4 -11  118.03    4.62
   0   4  12  311.20    7.00
   0  -4 -12  315.17    7.60
   0  -4 -12  309.42    7.70
   0  -4 -13  166.09    4.35
   0  -4 -13  176.15    4.77
   0  -4 -14    4.60    1.48
   0  -4 -15    2.09    1.17
   0  -4 -16   10.98    1.62
   0  -4 -17   -0.40    1.34
   0  -4 -18    2.74    1.47
   0  -4 -19    7.46    1.65
   0  -4 -20    6.07    1.63
   0  -4 -20    7.18    1.44
   0  -4 -21   -0.21    1.49
   0  -4 -21   -1.29    1.46
   0  -4 -22    2.47    1.61
   0   5 -21   -1.08    1.35
   0   5 -20    1.40    1.33
   0   5 -19   11.00    1.66
   0   5 -18    0.49    1.48
   0   5 -17    2.39    1.45
   0   5 -16   25.45    1.88
   0   5 -15   93.02    2.95
   0   5 -14   51.16    2.27
   0   5 -14   44.96    2.26
   0   5 -13   35.97    2.06
   0   5 -13   39.05    2.82
   0   5 -13   29.94    1.72
   0   5 -12    0.07    1.73
   0   5 -12    2.17    1.36
   0   5 -12    0.61    1.76
   0   5 -12    0.89    0.95
   0   5 -11  181.48    6.65
   0   5 -11  177.96    4.86
   0   5 -10   10.71    1.95
   0   5 -10    9.47    1.39
   0   5 -10   10.93    1.93
   0   5 -10    8.52    1.06
   0   5  -9   13.19    1.42
   0   5  -9   12.78    1.16
   0   5  -9   12.95    1.94
   0  -5   9   13.12    1.31
   0   5  -8  122.28    5.35
   0   5  -8  120.21    5.14
   0   5  -8  122.23    6.94
   0  -5   8  121.66    5.26
   0   5  -7  206.22    7.84
   0   5  -7  215.07    7.92
   0   5  -7  195.21    8.87
   0  -5   7  201.39    7.91
   0   5  -6   68.20    3.14
   0   5  -6   69.72    4.34
   0  -5   6   79.15    4.77
   0  -5   6   70.63    3.41
   0   5  -5  253.47   10.84
   0   5  -5  232.26   11.31
   0  -5   5  245.50   11.33
   0  -5   5  236.89   10.07
   0   5  -4   46.52    2.01
   0   5  -4   43.20    2.88
   0  -5   4   46.99    2.90
   0  -5   4   42.86    2.14
   0   5  -3    4.53    1.14
   0   5  -3    4.84    1.08
   0  -5   3    5.85    1.64
   0  -5   3    5.07    1.02
   0   5  -2    9.38    1.26
   0   5  -2    9.19    1.24
   0  -5   2    9.30    1.64
   0  -5   2    9.49    1.17
   0   5  -1   44.56    2.73
   0   5  -1   40.52    2.53
   0  -5   1   41.39    3.25
   0  -5   1   43.46    2.65
   0   5   0   -0.02    1.25
   0   5   0    0.02    0.92
   0  -5   0    0.58    0.84
   0  -5   0    0.98    1.19
   0   5   1  105.24    8.37
   0   5   1  120.27    5.91
   0  -5  -1  115.60    6.00
   0  -5  -1  101.74    4.80
   0   5   2   11.98    2.51
   0   5   2   14.22    1.20
   0  -5  -2   14.63    1.36
   0  -5  -2   12.74    2.15
   0   5   3   89.38    6.95
   0  -5  -3   81.39    5.54
   0  -5  -3   74.86    3.37
   0   5   4  151.20   10.97
   0  -5  -4  136.87    7.71
   0   5   5  119.41    9.23
   0  -5  -5  123.50    7.85
   0   5   6  997.74   32.83
   0   5   6  967.67   25.76
   0  -5  -6 1054.37   30.74
   0   5   7  159.27    7.68
   0   5   7  142.49    5.14
   0  -5  -7  133.96    5.45
   0  -5  -7  151.59    7.01
   0   5   8  248.89    9.89
   0   5   8  271.25    8.49
   0  -5  -8  276.19    9.09
   0  -5  -8  250.31    8.89
   0   5   9  219.59    8.54
   0  -5  -9  227.57    9.17
   0  -5  -9  205.06   10.05
   0   5  10    0.38    1.52
   0   5  10    1.04    0.90
   0  -5 -10    0.92    1.11
   0  -5 -10    0.00    1.46
   0   5  11  166.37    5.96
   0  -5 -11  186.15    4.13
   0  -5 -11  176.85    6.60
   0  -5 -12   11.22    1.52
   0  -5 -12   11.00    1.51
   0  -5 -13  167.54    5.40
   0  -5 -13  176.62    5.80
   0  -5 -14   12.86    1.56
   0  -5 -14   15.83    1.67
   0  -5 -15    1.11    1.40
   0  -5 -15    0.08    1.45
   0  -5 -16    6.54    1.43
   0  -5 -16    6.81    1.52
   0  -5 -17   73.55    2.84
   0  -5 -18   20.88    1.75
   0  -5 -19    0.12    1.29
   0  -5 -20    0.90    1.87
   0  -5 -21    1.75    1.81
   0   6 -20    6.13    1.90
   0   6 -19    5.46    1.41
   0   6 -18    3.07    1.54
   0   6 -17   24.86    1.88
   0   6 -16   14.27    1.77
   0   6 -15   42.62    2.13
   0   6 -14   -0.05    1.14
   0   6 -13   93.57    3.78
   0   6 -13   77.11    3.37
   0   6 -12    1.23    1.10
   0   6 -12    0.78    1.69
   0   6 -12    0.93    1.05
   0   6 -11    9.03    2.01
   0   6 -11    9.19    1.44
   0   6 -11    8.04    1.96
   0   6 -11    8.27    1.16
   0   6 -10    2.34    1.24
   0   6 -10    1.68    1.58
   0   6 -10    2.68    0.88
   0   6  -9  395.24   12.13
   0   6  -9  394.46   11.94
   0   6  -9  353.71   14.19
   0  -6   9  382.50   11.79
   0   6  -8  442.26   13.46
   0   6  -8  459.82   13.75
   0  -6   8  441.89   13.57
   0   6  -7    1.57    0.99
   0   6  -7    1.67    1.09
   0  -6   7    1.53    1.37
   0  -6   7    2.66    0.98
   0   6  -6  266.54    9.73
   0   6  -6  231.59    9.91
   0  -6   6  259.40   10.96
   0  -6   6  246.70    9.16
   0   6  -5  169.33    6.64
   0   6  -5  152.60    7.04
   0  -6   5  152.02    7.03
   0  -6   5  164.85    6.87
   0   6  -4   23.22    1.68
   0   6  -4   22.28    1.75
   0  -6   4   21.11    2.31
   0  -6   4   23.37    1.57
   0   6  -3 1507.34   39.72
   0   6  -3 1412.74   37.95
   0  -6   3 1489.75   41.39
   0  -6   3 1418.61   38.41
   0   6  -2  199.46    7.54
   0   6  -2  178.97    7.23
   0  -6   2  172.33    7.75
   0  -6   2  186.16    7.45
   0   6  -1  232.15   11.15
   0   6  -1  212.81    7.97
   0  -6   1  202.42    8.73
   0  -6   1  205.89    7.64
   0   6   0  307.92   14.99
   0   6   0  334.77   13.13
   0  -6   0  318.34   13.56
   0  -6   0  333.40   13.46
   0   6   1  573.01   23.58
   0   6   1  655.08   19.88
   0  -6  -1  656.33   20.73
   0  -6  -1  592.88   20.19
   0   6   2 2261.88   43.52
   0   6   2 2357.37   35.82
   0  -6  -2 2412.77   42.00
   0   6   3  246.97   14.85
   0   6   3  270.85   11.44
   0  -6  -3  271.57   11.95
   0  -6  -3  260.55   13.75
   0   6   4  497.52   20.09
   0  -6  -4  515.89   19.49
   0  -6  -4  565.06   16.23
   0   6   5    2.64    1.68
   0  -6  -5    3.97    1.86
   0   6   6   79.02    6.73
   0   6   6   72.87    3.12
   0  -6  -6   77.96    6.01
   0   6   7  201.51   11.41
   0   6   7  188.61    6.96
   0  -6  -7  205.20    9.20
   0   6   8   18.90    2.50
   0   6   8   20.39    1.38
   0  -6  -8   19.48    1.57
   0  -6  -8   18.31    2.20
   0   6   9  580.44   22.09
   0   6   9  600.68   17.54
   0  -6  -9  583.91   17.56
   0  -6  -9  671.74   20.88
   0   6  10   67.96    5.00
   0   6  10   55.87    1.88
   0  -6 -10   59.61    2.42
   0  -6 -10   63.61    3.98
   0   6  11   12.75    2.26
   0  -6 -11   10.74    1.40
   0  -6 -12  199.47    4.95
   0  -6 -12  198.81    5.09
   0  -6 -13    1.72    1.50
   0  -6 -13    2.15    1.38
   0  -6 -14   20.72    1.86
   0  -6 -14   20.53    1.84
   0  -6 -15  129.00    6.16
   0  -6 -15  119.21    5.50
   0  -6 -16    0.94    1.50
   0  -6 -16   -0.16    1.43
   0  -6 -17    4.03    1.34
   0  -6 -17    4.28    1.52
   0  -6 -18    5.43    1.70
   0  -6 -18    5.84    1.41
   0  -6 -19   13.14    1.65
   0  -6 -19   14.06    1.89
   0  -6 -20   12.12    1.98
   0  -6 -20   10.99    1.87
   0  -6 -21    0.53    1.87
   0   7 -20    2.98    1.54
   0   7 -19    3.45    1.61
   0   7 -18    1.20    1.56
   0   7 -17    1.57    1.24
   0   7 -16    1.05    1.36
   0   7 -15    3.59    1.42
   0   7 -14   14.09    1.65
   0   7 -13    5.65    1.43
   0   7 -12   16.74    1.51
   0   7 -12   16.06    2.10
   0   7 -11   24.46    2.55
   0   7 -11   21.71    1.77
   0   7 -11   20.14    2.06
   0   7 -11   19.75    2.73
   0   7 -10    5.60    1.12
   0   7 -10    6.44    1.08
   0   7 -10    5.03    1.49
   0  -7  10    5.48    1.17
   0   7  -9   23.42    1.67
   0   7  -9   26.70    1.51
   0   7  -9   20.26    1.69
   0  -7   9   23.98    1.67
   0   7  -8   83.44    2.69
   0   7  -8   69.13    3.01
   0  -7   8   71.76    4.29
   0  -7   8   72.82    2.41
   0   7  -7   89.89    3.83
   0   7  -7   80.94    4.05
   0  -7   7   80.13    5.02
   0  -7   7   91.08    4.10
   0   7  -6  412.80   13.32
   0  -7   6  392.63   14.06
   0  -7   6  414.86   13.67
   0   7  -5   33.88    1.90
   0   7  -5   28.01    2.27
   0  -7   5   31.49    2.55
   0  -7   5   30.95    1.98
   0   7  -4   12.44    1.50
   0   7  -4   10.69    1.27
   0  -7   4   14.51    2.01
   0  -7   4   10.93    1.18
   0   7  -3   60.52    2.57
   0   7  -3   58.53    2.77
   0  -7   3   60.69    3.21
   0  -7   3   51.41    2.09
   0   7  -2  202.30    8.67
   0   7  -2  185.10    7.17
   0  -7   2  184.95    8.55
   0  -7   2  181.04    7.11
   0   7  -1    4.86    1.62
   0   7  -1    6.55    1.16
   0  -7   1    6.23    1.46
   0  -7   1    6.32    1.35
   0   7   0  137.21    8.57
   0   7   0  141.90    5.68
   0  -7   0  140.54    6.76
   0  -7   0  137.90    6.25
   0   7   1   94.10    7.97
   0   7   1   93.58    4.02
   0  -7  -1   92.45    4.85
   0  -7  -1   87.95    4.98
   0   7   2  658.65   24.21
   0   7   2  740.09   20.03
   0  -7  -2  717.05   20.86
   0  -7  -2  677.22   21.56
   0   7   3    9.36    2.24
   0   7   3   11.65    1.33
   0  -7  -3   11.70    1.46
   0  -7  -3    9.74    1.94
   0   7   4   50.67    5.46
   0   7   4   50.29    2.01
   0  -7  -4   51.00    2.55
   0  -7  -4   52.00    4.54
   0   7   5   54.27    5.90
   0  -7  -5   53.45    4.59
   0  -7  -5   58.64    2.53
   0   7   6  208.15   11.94
   0  -7  -6  214.56   11.11
   0   7   7  107.81    7.64
   0   7   7   97.07    2.57
   0  -7  -7  109.68    5.87
   0   7   8   80.38    6.63
   0   7   8   66.65    2.65
   0  -7  -8   62.70    3.17
   0  -7  -8   81.30    5.74
   0   7   9  307.44   10.54
   0   7   9  321.42    7.67
   0  -7  -9  333.90    8.65
   0  -7  -9  342.09   11.93
   0   7  10   87.91    4.64
   0  -7 -10   99.41    3.87
   0   7  11    2.81    2.30
   0  -7 -11    0.21    1.08
   0  -7 -12   86.26    3.57
   0  -7 -13    5.60    1.37
   0  -7 -13    5.08    1.32
   0  -7 -14    0.83    1.29
   0  -7 -14   -0.84    1.46
   0  -7 -15   11.42    1.56
   0  -7 -15   10.13    1.55
   0  -7 -16    6.51    1.56
   0  -7 -16    7.37    1.70
   0  -7 -17   32.40    2.07
   0  -7 -17   29.60    2.00
   0  -7 -18    1.89    1.66
   0  -7 -18    1.56    1.40
   0  -7 -19    1.44    1.45
   0  -7 -19    3.09    1.74
   0  -7 -20   34.14    2.15
   0  -7 -20   33.97    2.56
   0  -7 -21   -1.50    1.42
   0  -7 -21    0.54    1.71
   0   8 -19    0.80    1.54
   0   8 -18    7.90    1.64
   0   8 -17    6.97    1.35
   0   8 -16    7.73    1.38
   0   8 -15   13.39    1.63
   0   8 -14    5.89    1.43
   0   8 -13   98.71    3.05
   0   8 -12   34.10    2.03
   0   8 -11  215.70    6.16
   0   8 -11  211.44    6.80
   0   8 -11  211.87    7.94
   0   8 -10    3.21    1.42
   0  -8  10    4.41    1.15
   0   8  -9  121.14    3.40
   0   8  -9  103.92    4.44
   0  -8   9  115.92    3.69
   0   8  -8  101.43    3.98
   0   8  -8   91.47    4.12
   0  -8   8  109.90    6.49
   0  -8   8   97.07    4.41
   0   8  -7   11.89    1.38
   0   8  -7   10.16    1.28
   0  -8   7   10.53    2.12
   0  -8   7   11.16    1.25
   0   8  -6  405.84    9.84
   0   8  -6  366.70    9.68
   0  -8   6  382.98   14.28
   0  -8   6  411.82   11.05
   0   8  -5   28.28    1.79
   0   8  -5   24.16    1.60
   0  -8   5   30.91    2.69
   0  -8   5   26.48    1.72
   0   8  -4  470.43   14.55
   0   8  -4  426.66   13.53
   0  -8   4  486.05   16.29
   0  -8   4  447.49   14.66
   0   8  -3   43.50    2.33
   0   8  -3   46.76    2.17
   0  -8   3   44.11    2.84
   0  -8   3   41.13    2.34
   0   8  -2  135.91    6.95
   0   8  -2  121.35    4.89
   0  -8   2  122.77    5.69
   0  -8   2  120.49    5.54
   0   8  -1   56.67    5.20
   0   8  -1   60.25    2.48
   0  -8   1   57.60    3.54
   0  -8   1   56.16    3.09
   0   8   0  130.46    8.13
   0   8   0  118.73    4.65
   0  -8   0  132.03    6.32
   0  -8   0  130.29    6.19
   0   8   1 1037.13   33.41
   0   8   1 1142.56   29.70
   0  -8  -1 1073.22   28.48
   0  -8  -1 1120.74   30.95
   0   8   2  195.10   12.00
   0   8   2  223.94    8.40
   0  -8  -2  215.91    8.94
   0  -8  -2  190.35    9.17
   0   8   3    2.41    1.87
   0   8   3   -0.20    0.84
   0  -8  -3    0.35    0.97
   0  -8  -3    0.85    1.43
   0   8   4   93.75    7.81
   0   8   4   95.16    2.81
   0  -8  -4  101.06    3.59
   0  -8  -4   97.75    5.23
   0   8   5  130.85    9.10
   0   8   5  147.26    6.22
   0  -8  -5  150.62    6.85
   0  -8  -5  134.55    8.38
   0   8   6    1.29    1.79
   0  -8  -6    1.19    1.68
   0  -8  -6    2.53    1.01
   0   8   7   25.62    3.17
   0  -8  -7   26.81    3.51
   0   8   8    9.04    2.38
   0  -8  -8    9.78    2.02
   0   8   9    0.18    2.01
   0  -8  -9    1.01    1.42
   0  -8  -9    0.45    1.05
   0   8  10    2.96    2.25
   0  -8 -10    4.20    1.34
   0   8  11   32.18    3.54
   0  -8 -11   29.25    1.89
   0   8  12   94.08    4.08
   0  -8 -12   91.68    3.02
   0  -8 -13   47.38    2.24
   0  -8 -13   50.36    2.45
   0  -8 -14   21.50    1.80
   0  -8 -14   22.89    1.98
   0  -8 -15    3.93    1.35
   0  -8 -15    4.12    1.37
   0  -8 -16    1.83    1.51
   0  -8 -16   -0.43    1.49
   0  -8 -17    0.43    1.62
   0  -8 -17    0.13    1.60
   0  -8 -18    8.63    1.58
   0  -8 -18    8.80    1.85
   0  -8 -19    3.81    1.74
   0  -8 -19    3.67    1.80
   0  -8 -20    1.50    1.64
   0  -8 -20    1.77    1.72
   0  -8 -21    2.55    1.92
   0  -8 -21    1.31    1.91
   0   9 -18    0.46    1.62
   0   9 -17   10.95    1.69
   0   9 -16   36.02    2.08
   0   9 -15    0.70    1.38
   0   9 -14    2.20    1.39
   0   9 -13   20.80    1.74
   0   9 -12   -0.07    1.27
   0   9 -11   68.12    4.38
   0   9 -11   81.72    3.49
   0   9 -10   13.38    1.54
   0   9 -10   13.76    1.32
   0   9 -10   12.32    1.44
   0  -9  10   12.49    1.41
   0   9  -9   -0.26    1.15
   0   9  -9    0.17    1.05
   0  -9   9   -0.03    1.60
   0  -9   9    0.53    1.08
   0   9  -8  120.99    3.41
   0   9  -8  108.93    3.74
   0  -9   8  110.66    5.31
   0  -9   8  112.50    3.48
   0   9  -7   70.74    2.56
   0   9  -7   65.71    2.63
   0  -9   7   64.12    4.45
   0  -9   7   68.55    3.18
   0   9  -6    9.11    1.46
   0   9  -6    7.92    1.18
   0  -9   6   10.44    1.99
   0  -9   6    7.50    1.11
   0   9  -5   36.57    2.10
   0   9  -5   28.16    2.06
   0  -9   5   32.78    2.50
   0  -9   5   28.42    2.19
   0   9  -4  727.51   16.65
   0  -9   4  722.61   18.79
   0  -9   4  701.36   17.65
   0   9  -3  204.17    9.04
   0   9  -3  193.72    7.56
   0  -9   3  193.95    8.00
   0  -9   3  187.58    8.30
   0   9  -2   49.96    3.41
   0   9  -2   52.71    2.77
   0  -9   2   54.25    3.72
   0  -9   2   49.31    3.07
   0   9  -1   63.83    5.33
   0   9  -1   63.60    2.34
   0  -9   1   71.54    3.58
   0  -9   1   63.73    3.34
   0   9   0    0.63    1.53
   0   9   0    0.61    0.93
   0  -9   0    0.55    1.23
   0  -9   0    0.35    1.01
   0   9   1  119.26    8.45
   0   9   1  124.64    5.30
   0  -9  -1  116.74    5.64
   0  -9  -1  119.89    6.68
   0   9   2   96.10    6.96
   0   9   2  101.18    2.96
   0  -9  -2   94.24    3.79
   0  -9  -2   99.21    4.85
   0   9   3    6.50    1.80
   0   9   3   12.76    1.27
   0  -9  -3   10.31    1.60
   0  -9  -3    7.38    1.64
   0   9   4  287.71   14.61
   0   9   4  303.65    9.58
   0  -9  -4  320.58   11.25
   0  -9  -4  294.80   12.50
   0   9   5  155.92   10.26
   0   9   5  156.98    5.80
   0  -9  -5  164.25    6.47
   0  -9  -5  137.31    6.70
   0   9   6    2.43    1.91
   0   9   6    0.96    0.82
   0  -9  -6    1.18    1.01
   0  -9  -6    1.58    1.65
   0   9   7  211.26   11.44
   0  -9  -7  227.84    9.34
   0  -9  -7  220.03    7.95
   0   9   8   40.15    5.47
   0  -9  -8   41.96    3.64
   0   9   9    2.68    1.99
   0   9  10    4.70    2.09
   0  -9 -10    3.61    1.47
   0   9  11    7.06    2.66
   0  -9 -11    8.48    1.64
   0   9  12  199.67   11.39
   0  -9 -12  199.01    8.40
   0  -9 -13  240.31   10.51
   0  -9 -13  244.58   10.40
   0  -9 -14   83.74    3.42
   0  -9 -14   82.70    3.12
   0  -9 -15   35.90    2.24
   0  -9 -15   29.40    2.04
   0  -9 -16    1.96    1.59
   0  -9 -16    1.69    1.61
   0  -9 -17    5.91    1.50
   0  -9 -17    5.95    1.65
   0  -9 -18   -0.52    1.65
   0  -9 -18   -0.59    1.71
   0  -9 -19    9.09    1.59
   0  -9 -19   11.29    1.79
   0  -9 -20   33.38    2.18
   0  -9 -20   26.43    2.21
   0  10 -16   19.55    1.92
   0  10 -15   31.55    1.96
   0  10 -14   18.44    1.57
   0  10 -13   24.53    1.80
   0  10 -12    4.14    1.36
   0  10 -11   -0.07    1.30
   0  10 -10   13.38    1.62
   0  10 -10   13.24    1.30
   0  10  -9   58.83    2.50
   0  10  -9   52.37    2.58
   0 -10   9   53.05    4.51
   0 -10   9   56.18    2.87
   0  10  -8  261.26    7.94
   0  10  -8  225.56    8.08
   0 -10   8  220.57    9.92
   0 -10   8  231.09    7.49
   0  10  -7  108.71    4.09
   0  10  -7  103.45    3.93
   0 -10   7  107.84    6.79
   0 -10   7  105.76    4.65
   0  10  -6   10.07    1.63
   0  10  -6   10.22    1.42
   0 -10   6    8.87    2.02
   0 -10   6   10.37    1.35
   0  10  -5   27.82    2.05
   0  10  -5   26.55    1.74
   0 -10   5   25.31    2.72
   0 -10   5   24.28    2.17
   0  10  -4    1.72    1.52
   0  10  -4    1.55    0.89
   0 -10   4    1.89    1.59
   0 -10   4    1.96    1.03
   0  10  -3   24.80    2.61
   0  10  -3   23.68    1.49
   0 -10   3   25.35    2.38
   0 -10   3   23.12    1.91
   0  10  -2  153.21    8.66
   0  10  -2  141.34    5.15
   0 -10   2  152.43    6.69
   0 -10   2  145.01    6.42
   0  10  -1  100.90    7.47
   0  10  -1  103.05    3.93
   0 -10   1  107.51    5.33
   0 -10   1   99.90    5.25
   0  10   0   28.92    3.64
   0  10   0   37.82    1.73
   0 -10   0   38.77    2.72
   0 -10   0   33.45    2.68
   0  10   1   32.30    3.65
   0  10   1   37.84    1.70
   0 -10  -1   35.48    2.16
   0 -10  -1   34.09    2.61
   0  10   2  718.31   22.96
   0  10   2  730.44   16.04
   0 -10  -2  727.48   16.93
   0 -10  -2  730.04   18.98
   0  10   3    5.58    1.86
   0  10   3    5.11    1.08
   0 -10  -3    4.23    1.23
   0 -10  -3    4.93    1.46
   0  10   4  171.30    9.28
   0  10   4  172.95    4.88
   0 -10  -4  169.52    4.24
   0 -10  -4  167.72    6.90
   0  10   5   76.51    6.55
   0 -10  -5   74.18    5.33
   0 -10  -5   75.96    3.69
   0  10   6   10.57    2.46
   0 -10  -6    9.41    2.05
   0 -10  -6    9.51    1.51
   0  10   7   21.09    3.88
   0 -10  -7   22.65    3.10
   0 -10  -7   29.35    2.06
   0  10   8   42.38    4.23
   0 -10  -8   42.49    3.30
   0 -10  -8   42.33    2.43
   0  10   9   35.39    4.14
   0  10  10  355.73   12.69
   0  10  11   45.28    4.85
   0 -10 -11   47.20    2.48
   0  10  12    3.14    2.23
   0 -10 -12    7.26    1.72
   0 -10 -13    0.48    1.34
   0 -10 -14    2.93    1.39
   0 -10 -14    2.95    1.41
   0 -10 -15   17.43    1.92
   0 -10 -15   16.76    1.78
   0 -10 -16    4.10    1.74
   0 -10 -16    3.62    1.54
   0 -10 -17   17.58    1.90
   0 -10 -17   20.01    2.21
   0 -10 -18   11.47    1.98
   0 -10 -18   10.68    2.21
   0 -10 -19    1.85    1.53
   0 -10 -19   -0.21    2.07
   0 -10 -20    5.72    1.86
   0 -10 -20    5.71    2.22
   0  11 -14    0.50    1.42
   0  11 -13   11.69    1.60
   0  11 -12    7.62    1.54
   0  11 -11   13.52    1.59
   0  11 -10   -0.13    1.26
   0  11  -9   31.90    1.98
   0  11  -8  117.30    5.17
   0 -11   8  105.00    6.15
   0  11  -7   18.04    1.89
   0  11  -7   16.91    1.35
   0 -11   7   16.97    2.72
   0 -11   7   17.16    1.76
   0  11  -6   42.74    2.85
   0  11  -6   36.78    1.81
   0 -11   6   41.12    3.15
   0 -11   6   35.38    2.46
   0  11  -5   43.16    3.06
   0  11  -5   46.54    2.08
   0 -11   5   45.56    3.21
   0 -11   5   44.48    2.97
   0  11  -4    0.03    1.50
   0  11  -4    0.58    0.90
   0 -11   4    0.61    1.70
   0 -11   4   -0.10    1.01
   0  11  -3    0.62    1.49
   0  11  -3    0.05    0.86
   0 -11   3    0.89    1.79
   0 -11   3    0.48    1.08
   0  11  -2    2.35    1.61
   0  11  -2    4.21    1.03
   0 -11   2    3.32    1.72
   0 -11   2    4.18    1.21
   0  11  -1   45.56    4.56
   0  11  -1   49.62    1.99
   0 -11   1   47.77    3.17
   0 -11   1   44.06    2.96
   0  11   0  186.93    9.62
   0  11   0  215.13    7.20
   0 -11   0  187.28    5.57
   0 -11   0  194.92    8.32
   0  11   1  192.56    8.36
   0  11   1  197.15    6.52
   0 -11  -1  187.98    5.90
   0 -11  -1  194.58    8.75
   0  11   2   18.25    2.32
   0  11   2   20.59    1.40
   0 -11  -2   21.35    1.96
   0 -11  -2   18.64    2.17
   0  11   3    2.35    1.92
   0  11   3    3.88    1.11
   0 -11  -3    2.86    1.48
   0 -11  -3    2.72    1.50
   0  11   4    8.99    2.21
   0 -11  -4    7.73    1.63
   0 -11  -4    5.10    1.47
   0  11   5   75.22    6.32
   0 -11  -5   73.93    4.91
   0 -11  -5   84.48    3.80
   0  11   6  299.02   13.32
   0 -11  -6  299.94   10.06
   0 -11  -6  306.21    8.14
   0  11   7  159.22    8.64
   0 -11  -7  160.51    6.77
   0 -11  -7  168.24    5.54
   0  11   8  220.76   11.29
   0 -11  -8  264.49    8.22
   0  11   9    3.51    2.20
   0 -11  -9    4.84    1.45
   0  11  10    0.41    2.49
   0  11  11    3.53    2.53
   0  11  12   49.57    4.75
   0 -11 -12   46.60    2.38
   0 -11 -13   13.07    1.92
   0 -11 -14   24.68    2.12
   0 -11 -14   22.50    1.90
   0 -11 -15    3.45    1.44
   0 -11 -15    0.98    1.47
   0 -11 -16   -1.77    1.66
   0 -11 -16    1.92    1.56
   0 -11 -17   24.50    2.21
   0 -11 -17   23.00    2.28
   0 -11 -18   11.83    1.75
   0 -11 -18   12.55    1.87
   0 -11 -19   14.59    1.94
   0 -11 -19   13.45    2.36
   0  12 -11    5.80    1.57
   0  12 -10   47.71    2.69
   0  12  -9   43.73    2.71
   0  12  -8  101.44    4.05
   0  12  -7  332.84   14.30
   0 -12   7  311.00   14.61
   0  12  -6    0.63    1.67
   0  12  -6   -0.04    0.98
   0 -12   6    0.62    1.96
   0  12  -5   -0.38    1.52
   0  12  -5    0.01    0.96
   0 -12   5    0.40    1.88
   0 -12   5    0.29    1.14
   0  12  -4   28.57    2.88
   0  12  -4   29.75    1.60
   0 -12   4   33.77    2.86
   0 -12   4   29.76    2.42
   0  12  -3   30.98    3.49
   0  12  -3   29.54    1.65
   0 -12   3   31.45    2.64
   0 -12   3   28.46    2.45
   0  12  -2    8.26    2.07
   0  12  -2   10.45    1.19
   0 -12   2    9.02    1.99
   0 -12   2    9.83    1.43
   0  12  -1   71.03    5.88
   0  12  -1   74.79    2.58
   0 -12   1   81.16    3.87
   0 -12   1   68.41    3.76
   0  12   0    0.83    1.80
   0  12   0   -0.03    0.94
   0 -12   0    0.60    1.74
   0 -12   0    0.25    1.22
   0  12   1  213.42    9.41
   0  12   1  211.70    4.98
   0 -12  -1  214.11    7.25
   0 -12  -1  217.51    7.34
   0  12   2   -0.02    1.78
   0 -12  -2   -0.78    1.23
   0 -12  -2    0.36    1.59
   0  12   3  214.97    9.32
   0 -12  -3  209.16    7.45
   0 -12  -3  222.23    7.16
   0  12   4   55.38    4.97
   0 -12  -4   56.88    3.76
   0 -12  -4   56.75    3.05
   0  12   5   10.63    2.44
   0 -12  -5   11.51    1.91
   0 -12  -5   11.29    1.85
   0  12   6    1.61    2.19
   0 -12  -6    1.41    1.66
   0 -12  -6    1.60    1.33
   0  12   7  332.36   13.76
   0 -12  -7  326.85   11.48
   0 -12  -7  332.18    9.53
   0  12   8   19.26    2.77
   0 -12  -8   13.91    1.91
   0  12   9  108.95    7.66
   0 -12  -9  119.52    5.06
   0  12  10  149.43    8.89
   0 -12 -10  157.33    7.20
   0  12  11  165.48    8.86
   0  12  12  118.14    7.21
   0 -12 -13    1.62    1.46
   0 -12 -14    2.54    1.47
   0 -12 -14    0.91    1.81
   0 -12 -15   13.75    1.70
   0 -12 -15   14.29    1.84
   0 -12 -16    2.94    1.78
   0 -12 -16    0.95    1.66
   0 -12 -17   25.09    2.42
   0 -12 -17   23.49    2.32
   0 -12 -18    4.46    1.93
   0 -12 -18    4.16    2.10
   0  13  -9   -0.59    1.49
   0  13  -8   -0.04    1.53
   0  13  -7   20.10    2.60
   0 -13   7   22.91    3.13
   0  13  -6    9.45    1.91
   0 -13   6    9.59    2.35
   0  13  -5   11.26    3.10
   0  13  -5   10.20    1.28
   0 -13   5    9.74    2.45
   0  13  -4    9.20    2.06
   0  13  -4    7.86    1.12
   0 -13   4    9.71    2.19
   0  13  -3   20.56    2.71
   0  13  -3   21.11    1.42
   0 -13   3   21.38    2.54
   0  13  -2   44.48    3.87
   0  13  -2   42.02    1.89
   0 -13   2   43.78    3.40
   0  13  -1    2.77    2.06
   0  13  -1    3.65    1.06
   0 -13   1    5.18    2.07
   0 -13   1    2.40    1.25
   0  13   0   23.66    2.58
   0 -13   0   24.29    2.12
   0 -13   0   24.22    2.35
   0  13   1   44.62    3.53
   0 -13  -1   44.76    3.14
   0 -13  -1   43.94    2.53
   0  13   2   25.07    3.42
   0 -13  -2   26.18    2.48
   0 -13  -2   26.41    2.30
   0  13   3   -1.17    2.09
   0 -13  -3   -0.60    1.51
   0 -13  -3    0.32    1.51
   0  13   4   13.74    2.38
   0 -13  -4   14.93    2.11
   0 -13  -4   15.86    2.09
   0  13   5   -0.32    2.16
   0 -13  -5    0.41    1.63
   0 -13  -5    0.76    1.40
   0  13   6    0.95    2.25
   0 -13  -6   -0.26    1.59
   0 -13  -6    1.02    1.41
   0  13   7   26.67    4.10
   0 -13  -7   25.80    2.09
   0  13   8    6.76    2.42
   0 -13  -8    5.90    1.75
   0  13   9    1.27    2.41
   0 -13  -9   -0.13    1.41
   0  13  10   15.58    2.86
   0 -13 -10   14.72    1.81
   0  13  11   59.24    4.58
   0  13  12    7.41    2.33
   0 -13 -14    1.76    1.66
   0 -13 -14    0.60    1.53
   0 -13 -15    0.24    1.41
   0 -13 -15    0.74    2.08
   0 -13 -16    8.31    1.90
   0 -13 -16    9.86    1.87
   0 -13 -17    2.38    1.76
   0 -13 -17    4.99    2.07
   0 -13 -18    6.00    2.01
   0 -13 -18    4.78    2.23
   0 -14   6   -0.86    2.07
   0  14  -5    2.83    1.90
   0 -14   5    2.88    2.17
   0  14  -4   70.98    5.22
   0 -14   4   77.70    4.16
   0  14  -3   34.67    3.98
   0  14  -3   36.87    1.72
   0 -14   3   37.32    3.54
   0  14  -2    4.29    2.13
   0 -14   2    3.75    1.97
   0  14  -1   86.02    5.39
   0 -14   1   94.70    4.89
   0  14   0   15.24    2.66
   0 -14   0   17.28    2.30
   0  14   1   44.03    4.74
   0 -14  -1   46.73    3.09
   0  14   2    2.61    2.24
   0 -14  -2    2.14    1.83
   0  14   3   51.61    4.39
   0 -14  -3   45.35    3.06
   0  14   4    7.16    2.14
   0 -14  -4    7.02    1.77
   0  14   5    1.98    2.19
   0 -14  -5    2.25    1.56
   0  14   6   22.42    3.58
   0 -14  -6   25.59    2.33
   0  14   7    4.60    2.40
   0 -14  -7    8.49    1.73
   0  14   8    2.65    2.33
   0 -14  -8    1.59    1.75
   0  14   9   24.98    3.43
   0 -14  -9   22.01    2.04
   0  14  10   -0.43    2.45
   0 -14 -10   -0.54    1.58
   0  14  11    1.99    2.48
   0 -14 -11    0.04    1.81
   0  14  12   28.26    3.58
   0 -14 -14    0.71    1.46
   0 -14 -14   -0.70    1.69
   0 -14 -15   15.70    1.98
   0 -14 -15   11.33    2.22
   0 -14 -16    7.12    1.62
   0 -14 -16    8.63    2.19
   0 -14 -17    5.50    1.92
   0 -14 -17    4.46    2.13
   0 -15   4   36.56    3.38
   0 -15   3    8.29    2.36
   0 -15   2    2.79    2.04
   0  15  -1   12.74    2.39
   0 -15   1   13.51    2.30
   0  15   0   31.01    3.73
   0 -15   0   32.85    3.03
   0  15   1    5.92    2.57
   0 -15  -1    7.98    2.11
   0  15   2   31.31    2.87
   0 -15  -2   33.61    2.87
   0  15   3   24.73    3.69
   0 -15  -3   28.78    2.30
   0  15   4  210.82    8.33
   0 -15  -4  225.53    6.13
   0  15   5    8.00    2.46
   0 -15  -5   11.46    1.86
   0  15   6   14.03    2.51
   0 -15  -6   13.29    2.14
   0  15   7    2.86    2.21
   0 -15  -7    2.18    1.65
   0  15   8    0.71    2.24
   0 -15  -8   -1.02    1.84
   0  15   9   42.78    4.27
   0 -15  -9   48.26    2.75
   0  15  10   41.67    4.19
   0 -15 -10   42.61    2.56
   0  15  11    9.12    2.63
   0 -15 -11    7.81    1.84
   0  15  12   11.41    2.37
   0 -15 -12   10.49    2.19
   0 -15 -13    0.82    1.60
   0 -15 -14   15.55    1.78
   0 -15 -15   18.70    1.95
   0 -15 -15   18.88    2.17
   0 -15 -16   24.29    2.28
   0 -15 -16   25.05    2.68
   0 -16   3   -0.04    2.07
   0 -16   2    8.32    2.40
   0 -16   1   26.38    2.77
   0 -16   0    3.39    1.99
   0 -16  -1   19.34    2.45
   0 -16  -2   -0.74    2.00
   0  16   3   50.49    4.01
   0 -16  -3   57.04    3.14
   0  16   4   78.92    4.75
   0 -16  -4   84.83    3.65
   0  16   5    0.47    2.40
   0 -16  -5    1.25    1.85
   0  16   6    4.78    2.38
   0 -16  -6    6.15    2.26
   0  16   7   24.80    3.51
   0 -16  -7   24.97    2.43
   0  16   8   24.86    3.32
   0 -16  -8   24.94    2.49
   0  16   9   51.90    4.53
   0 -16  -9   59.55    3.01
   0  16  10   14.06    3.07
   0 -16 -10   15.03    2.17
   0  16  11    1.79    2.67
   0 -16 -11    1.73    1.94
   0 -16 -12   10.99    2.28
   0 -16 -13    0.66    1.81
   0 -16 -13    0.55    1.82
   0 -16 -14    6.82    1.87
   0 -17   2   13.36    2.53
   0 -17   1   52.26    3.44
   0 -17   0    0.10    2.12
   0 -17  -1    6.50    2.34
   0 -17  -2    3.19    2.15
   0 -17  -3   11.26    2.35
   0 -17  -4    7.03    2.19
   0 -17  -5   17.28    2.39
   0 -17  -6   20.35    2.49
   0 -17  -7    2.09    2.26
   0 -17  -8    1.04    2.06
   0  17   9   40.06    3.96
   0 -17  -9   43.56    2.86
   0  17  10    5.77    2.67
   0 -17 -10    7.05    2.41
   0  17  11    0.48    2.46
   0 -17 -11   -0.76    2.17
   0 -17 -12    0.70    1.87
   0 -17 -13   10.34    2.27
   0 -18   1    0.21    2.36
   0 -18   0    8.33    2.15
   0 -18  -1    2.98    2.23
   0 -18  -2    1.10    2.29
   0 -18  -3   18.21    2.54
   0 -18  -4    2.43    1.99
   0 -18  -5   40.91    3.23
   0 -18  -6    3.33    2.07
   0 -18  -7   -1.68    2.15
   0 -18  -8    1.98    2.07
   0 -18  -9   17.64    2.21
   0 -18 -10   11.24    2.85
   0 -18 -11    1.81    2.24
   0 -19   0    8.88    2.36
   0 -19  -1    5.57    2.50
   0 -19  -2   15.08    2.42
   0 -19  -3    7.72    2.69
   0 -19  -4    3.77    2.34
   0 -19  -5    6.09    2.31
   0 -19  -6    2.97    2.16
   0 -19  -7    3.80    2.29
   0 -19  -8    3.65    2.32
   0 -20  -2    9.29    2.89
   0 -20  -3   39.96    3.53
   1 -19  -8    1.46    2.33
   1 -19  -7   27.68    2.85
   1 -19  -6   10.08    2.42
   1 -19  -5   17.37    2.26
   1 -19  -4    4.09    2.03
   1 -19  -3    5.48    2.29
   1 -19  -2    2.94    2.43
   1 -19  -1    1.16    2.06
   1 -18 -10    9.37    2.37
   1 -18  -9    3.73    2.22
   1 -18  -8    3.10    2.02
   1 -18  -7   -1.09    1.98
   1 -18  -6    1.30    2.04
   1 -18  -5    3.60    2.09
   1 -18  -4   10.91    1.97
   1 -18  -3   -0.09    1.93
   1 -18  -2   13.46    2.34
   1 -18  -1   14.25    2.47
   1 -18   0    1.65    2.39
   1 -18   1   15.88    2.74
   1 -17 -12    2.52    2.04
  -1  17  12    1.88    2.98
   1 -17 -11    3.15    2.04
  -1  17  11   -1.15    2.78
   1 -17 -10   14.94    2.25
  -1  17  10   14.23    3.09
   1 -17  -9    3.12    2.34
  -1  17   9    4.04    2.67
   1 -17  -8    2.82    1.95
  -1  17   8   -1.02    2.68
   1 -17  -7    9.97    2.07
  -1  17   7   13.15    3.03
   1 -17  -6    7.01    1.89
  -1  17   6    6.69    2.66
   1 -17  -5    0.66    1.90
  -1  17   5    0.28    2.42
   1 -17  -4    3.40    1.95
   1 -17  -3   -1.23    1.87
   1 -17  -2    3.73    1.71
   1 -17  -1    6.98    2.13
   1 -17   0    0.02    1.96
   1 -17   1    0.33    2.15
   1 -17   2    0.91    2.15
   1 -16 -14   16.92    2.43
  -1  16  14   20.49    3.98
   1 -16 -13    2.50    2.07
  -1  16  13    0.95    3.12
   1 -16 -12    0.82    2.11
  -1  16  12   -2.65    2.90
   1 -16 -11    0.10    1.97
  -1  16  11   -2.02    2.96
   1 -16 -10    9.16    1.92
  -1  16  10    6.54    2.51
   1 -16  -9   12.12    1.85
  -1  16   9    7.64    2.98
   1 -16  -8    5.87    1.71
  -1  16   8    6.92    2.21
   1 -16  -7   74.85    3.43
  -1  16   7   67.77    4.91
   1 -16  -6   36.68    2.61
  -1  16   6   30.84    3.57
   1 -16  -5    2.58    1.59
  -1  16   5    1.37    2.16
   1 -16  -4   46.57    3.08
  -1  16   4   41.04    4.28
   1 -16  -3    2.46    1.61
  -1  16   3    2.35    2.19
   1 -16  -2    1.79    1.60
  -1  16   2    0.44    2.21
   1 -16  -1   15.27    2.15
  -1  16   1   14.51    2.45
   1 -16   0    3.90    1.98
  -1  16   0    4.19    2.27
   1 -16   1    7.25    2.02
   1 -16   2    3.44    2.23
   1 -16   3    0.49    2.06
  -1  15  14    4.80    3.11
   1 -15 -13   24.61    2.37
  -1  15  13   23.65    3.54
   1 -15 -12    1.34    1.91
  -1  15  12    0.39    2.57
   1 -15 -11    9.01    1.93
  -1  15  11   11.30    3.09
   1 -15 -10   12.28    1.82
  -1  15  10   15.23    2.67
   1 -15  -9    0.71    1.84
  -1  15   9    3.35    2.54
   1 -15  -8   20.51    2.19
  -1  15   8   18.68    3.19
   1 -15  -7   11.44    1.73
  -1  15   7   10.80    2.65
   1 -15  -6    1.27    1.53
  -1  15   6    0.69    2.25
   1 -15  -5  153.52    4.85
  -1  15   5  158.05    7.62
   1 -15  -4    3.00    1.53
  -1  15   4    1.07    2.42
   1 -15  -3   23.88    2.25
  -1  15   3   18.77    2.81
   1 -15  -2   93.82    3.92
  -1  15   2   92.12    5.82
   1 -15  -1   79.64    4.17
  -1  15   1   70.28    5.15
   1 -15   0   12.11    2.21
  -1  15   0    7.92    2.09
   1 -15   1   52.63    3.77
  -1  15  -1   50.60    4.95
   1 -15   2    0.16    1.85
  -1  15  -2    1.52    1.86
   1 -15   3   29.90    2.70
  -1  15  -3   29.21    3.58
   1 -15   4    1.41    2.33
  -1  15  -4    1.50    1.91
   1 -14 -16    0.64    1.84
   1 -14 -16    1.11    2.21
   1 -14 -15    7.19    1.98
  -1  14  14    6.06    2.89
  -1  14  13   52.80    4.21
   1 -14 -12    4.07    1.57
  -1  14  12    2.64    2.72
   1 -14 -11    3.89    1.58
  -1  14  11    1.82    2.59
   1 -14 -10    3.61    1.68
  -1  14  10    4.39    2.58
   1 -14  -9    1.76    1.51
  -1  14   9    4.87    2.72
   1 -14  -8   48.31    2.49
  -1  14   8   50.07    5.12
   1 -14  -7   18.51    2.07
  -1  14   7   19.10    2.75
   1 -14  -6   25.32    1.99
  -1  14   6   27.75    3.59
   1 -14  -5   59.69    2.92
  -1  14   5   53.74    4.57
   1 -14  -4    4.32    1.56
  -1  14   4    3.71    2.27
   1 -14  -3   87.80    3.85
  -1  14   3   76.77    6.25
   1 -14  -2   58.15    3.03
  -1  14   2   58.46    4.59
   1 -14  -1  142.70    7.20
  -1  14   1  151.02    9.22
   1 -14   0   -0.04    1.82
  -1  14   0    0.90    1.96
   1 -14   1    7.27    1.91
  -1  14  -1    4.57    2.16
   1 -14   2   26.40    2.48
  -1  14  -2   28.55    3.02
   1 -14   3   29.08    2.66
  -1  14  -3   28.70    3.11
  -1  14  -3   27.78    1.48
   1 -14   4    8.43    2.15
  -1  14  -4    7.35    1.90
   1 -14   5   17.07    2.44
  -1  14  -5   17.34    2.38
  -1  14  -6   45.48    3.75
  -1  14  -7    1.21    1.84
  -1  14  -8    5.97    1.87
   1 -13 -17    3.70    1.86
   1 -13 -17    2.11    1.94
   1 -13 -16   10.09    1.72
   1 -13 -16   11.74    1.93
   1 -13 -15    8.14    1.74
  -1  13  15   13.34    2.73
   1 -13 -14    5.85    1.64
  -1  13  14    9.87    2.53
  -1  13  13    5.32    3.08
  -1  13  12    0.77    2.63
   1 -13 -11   -0.27    1.49
  -1  13  11    0.48    2.54
   1 -13 -10    1.66    1.44
  -1  13  10    1.14    2.19
   1 -13  -9    1.79    1.64
  -1  13   9    1.18    2.19
   1 -13  -8  187.50    8.36
  -1  13   8  182.07   10.83
   1 -13  -7    3.86    1.60
  -1  13   7    2.84    2.12
   1 -13  -6    0.10    1.60
  -1  13   6    1.07    2.35
   1 -13  -5   -0.29    1.58
  -1  13   5   -0.69    2.31
   1 -13  -4   17.39    1.79
   1 -13  -4   16.36    2.06
  -1  13   4   16.47    2.67
   1 -13  -3    4.72    1.65
   1 -13  -3    4.58    1.58
  -1  13   3    3.72    2.13
   1 -13  -2  592.06    9.31
   1 -13  -2  528.28   14.52
  -1  13   2  528.37   18.49
   1 -13  -1   45.61    2.48
   1 -13  -1   40.40    2.71
  -1  13   1   39.27    4.06
   1 -13   0   41.30    2.68
   1 -13   0   38.62    2.80
  -1  13   0   43.16    4.20
   1 -13   1   23.68    2.41
   1 -13   1   21.99    1.95
  -1  13  -1   21.83    2.91
  -1  13  -1   24.41    1.47
   1 -13   2   11.30    2.03
   1 -13   2   11.29    1.44
  -1  13  -2   10.76    2.09
  -1  13  -2   11.47    1.25
   1 -13   3   45.09    3.36
   1 -13   3   40.90    2.52
  -1  13  -3   45.93    4.23
  -1  13  -3   40.83    1.71
   1 -13   4   27.65    2.56
  -1  13  -4   28.50    3.26
  -1  13  -4   33.21    1.67
   1 -13   5    3.38    1.92
  -1  13  -5    4.37    1.94
   1 -13   6    0.15    2.05
  -1  13  -6    0.60    1.76
  -1  13  -7   80.48    4.50
  -1  13  -8    4.99    1.77
  -1  13  -9    0.63    1.56
  -1  13 -10   12.21    1.76
  -1  13 -11    0.72    1.44
   1 -12 -18    9.51    1.84
   1 -12 -18    8.26    2.19
   1 -12 -17    7.92    1.86
   1 -12 -17    6.97    1.78
   1 -12 -16   12.34    1.96
   1 -12 -16   11.51    2.09
   1 -12 -15    3.12    1.78
  -1  12  15    4.23    2.94
   1 -12 -14   20.59    2.02
  -1  12  14   18.93    3.13
   1 -12 -13   12.50    1.96
  -1  12  13   11.60    2.79
  -1  12  12   13.75    2.94
  -1  12  11   31.66    3.06
   1 -12 -10   19.04    2.01
  -1  12  10   19.43    2.78
   1 -12  -9   68.95    2.76
  -1  12   9   67.78    5.05
   1 -12  -8   67.29    2.80
  -1  12   8   71.08    5.84
   1 -12  -7   63.82    2.70
  -1  12   7   60.60    5.96
   1 -12  -6   29.89    2.09
  -1  12   6   25.73    3.12
   1 -12  -5   32.53    2.16
   1 -12  -5   26.96    2.57
  -1  12   5   27.31    3.46
   1 -12  -4    6.65    1.38
   1 -12  -4    5.71    1.67
  -1  12   4    9.77    2.37
   1 -12  -3    2.17    1.27
   1 -12  -3    1.10    1.45
  -1  12   3    0.97    2.15
   1 -12  -2    6.13    1.46
   1 -12  -2    7.61    1.63
  -1  12   2    7.73    2.16
   1 -12  -1   11.34    1.58
   1 -12  -1    9.29    1.57
  -1  12   1    7.29    2.53
  -1  12   1   13.14    1.30
   1 -12   0   35.04    2.72
   1 -12   0   35.21    2.60
  -1  12   0   35.84    3.75
  -1  12   0   35.72    1.70
   1 -12   1   53.57    3.52
   1 -12   1   53.71    3.10
  -1  12  -1   56.04    4.09
  -1  12  -1   50.26    1.93
   1 -12   2  121.54    5.03
   1 -12   2  117.20    5.22
  -1  12  -2  117.24    6.75
  -1  12  -2  125.35    4.11
   1 -12   3   57.78    3.04
   1 -12   3   54.37    3.02
  -1  12  -3   55.58    4.18
  -1  12  -3   57.37    1.97
   1 -12   4  106.55    5.16
   1 -12   4   96.32    4.09
  -1  12  -4  104.49    5.38
  -1  12  -4  108.20    2.75
   1 -12   5  395.17   11.63
   1 -12   5  375.97   10.87
  -1  12  -5  417.73   13.59
  -1  12  -5  417.66   10.06
   1 -12   6  227.10   11.04
   1 -12   6  218.05    9.52
  -1  12  -6  222.30   10.30
  -1  12  -6  246.24    9.58
   1 -12   7   25.00    2.65
  -1  12  -7   21.71    2.04
  -1  12  -8  103.41    4.10
  -1  12  -9   10.59    1.83
  -1  12 -10   15.04    1.88
  -1  12 -11    8.44    1.73
  -1  12 -12    2.01    1.46
  -1  12 -13    5.12    1.48
   1 -11 -19    8.63    2.09
   1 -11 -19    6.00    2.23
   1 -11 -18    4.45    1.88
   1 -11 -18    5.85    2.09
   1 -11 -17    8.11    1.69
   1 -11 -17    7.42    1.68
   1 -11 -16   35.41    2.40
   1 -11 -16   37.16    2.44
   1 -11 -15    0.25    1.43
  -1  11  15    2.52    2.31
   1 -11 -14   12.45    1.81
  -1  11  14    7.66    2.82
   1 -11 -13   33.06    2.24
  -1  11  13   26.48    2.84
   1 -11 -12   51.30    2.43
  -1  11  12   53.95    4.70
  -1  11  11    7.70    2.86
  -1  11  10    0.18    2.54
   1 -11  -9  231.67    9.54
  -1  11   9  238.58   13.14
   1 -11  -8    1.90    1.26
  -1  11   8    0.54    2.45
   1 -11  -7    0.98    1.26
  -1  11   7    1.51    2.28
   1 -11  -6    0.40    1.19
   1 -11  -6   -0.91    1.33
  -1  11   6    1.52    2.33
   1 -11  -5    2.53    1.18
   1 -11  -5    2.83    1.35
  -1  11   5    3.60    2.22
   1 -11  -4   21.65    1.81
   1 -11  -4   17.86    2.22
  -1  11   4   19.16    3.17
   1 -11  -3    0.86    1.26
   1 -11  -3    0.39    1.40
  -1  11   3    0.28    1.98
   1 -11  -2    2.25    1.29
   1 -11  -2    1.12    1.26
  -1  11   2    0.55    1.74
  -1  11   2    0.89    0.98
   1 -11  -1   80.13    4.19
   1 -11  -1   65.89    3.81
  -1  11   1   65.82    4.96
  -1  11   1   73.70    2.92
   1 -11   0   75.96    4.14
   1 -11   0   67.65    3.76
  -1  11   0   68.15    5.35
  -1  11   0   76.02    3.02
   1 -11   1   82.06    4.30
   1 -11   1   76.12    4.27
  -1  11  -1   82.02    5.43
  -1  11  -1   80.18    3.17
   1 -11   2  362.74   10.76
   1 -11   2  324.55    9.31
  -1  11  -2  341.30   12.04
  -1  11  -2  341.65    7.75
   1 -11   3  462.35   12.04
   1 -11   3  454.11   11.88
  -1  11  -3  465.21   11.45
  -1  11  -3  478.01    5.87
   1 -11   4    6.29    1.81
   1 -11   4    5.46    1.28
  -1  11  -4    5.92    1.77
  -1  11  -4    6.38    1.12
   1 -11   5   12.10    2.22
   1 -11   5    9.89    1.40
  -1  11  -5   10.89    1.84
  -1  11  -5    9.83    1.16
   1 -11   6   12.82    2.18
   1 -11   6   15.06    1.51
  -1  11  -6   15.08    1.98
  -1  11  -6   18.16    1.32
   1 -11   7   17.81    2.44
   1 -11   7   17.72    1.63
  -1  11  -7   17.14    1.95
  -1  11  -7   18.61    1.39
   1 -11   8   -0.02    1.98
   1 -11   8    0.34    1.03
  -1  11  -8    0.48    1.52
  -1  11  -9   -0.11    1.42
  -1  11 -10  103.86    3.58
  -1  11 -11   36.18    2.18
  -1  11 -12   44.15    2.25
  -1  11 -13    0.35    1.34
  -1  11 -14    0.81    1.24
  -1  11 -15    1.25    1.49
  -1  11 -16    2.81    1.62
   1 -10 -19   18.93    2.17
   1 -10 -19   16.15    1.95
   1 -10 -18    3.12    1.78
   1 -10 -18    1.19    1.76
   1 -10 -17   47.28    2.72
   1 -10 -17   42.58    2.51
   1 -10 -16   43.84    2.60
   1 -10 -16   40.90    2.27
   1 -10 -15    6.25    1.67
   1 -10 -14    6.41    1.47
  -1  10  14    5.55    2.46
   1 -10 -13    1.86    1.55
  -1  10  13    1.25    2.64
   1 -10 -12   16.88    1.71
  -1  10  12   14.07    2.75
   1 -10 -11    1.31    1.30
  -1  10  11    1.96    2.18
  -1  10  10  116.76    7.67
  -1  10   9    0.18    2.01
   1 -10  -8   23.29    1.77
  -1  10   8   22.94    2.93
   1 -10  -7    4.43    1.42
   1 -10  -7    3.64    1.46
  -1  10   7    6.03    2.32
   1 -10  -6  195.23    5.86
   1 -10  -6  192.07    7.55
  -1  10   6  198.25   11.11
   1 -10  -5   25.60    1.84
   1 -10  -5   23.98    2.35
  -1  10   5   25.62    3.20
   1 -10  -4   71.46    3.23
   1 -10  -4   66.03    4.30
  -1  10   4   75.63    6.28
  -1  10   4   75.81    2.85
   1 -10  -3   18.49    1.56
   1 -10  -3   16.08    1.99
  -1  10   3   16.99    2.95
  -1  10   3   16.82    1.31
   1 -10  -2  207.60    6.52
   1 -10  -2  192.84    7.84
  -1  10   2  200.26   10.47
  -1  10   2  201.39    5.47
   1 -10  -1    4.40    1.15
   1 -10  -1    3.82    1.37
  -1  10   1    3.32    1.89
  -1  10   1    7.12    1.12
   1 -10   0   15.32    1.53
   1 -10   0   15.64    1.89
  -1  10   0   18.13    2.52
  -1  10   0   15.98    1.19
   1 -10   1   13.02    1.62
   1 -10   1   11.74    1.50
  -1  10  -1    9.93    2.01
  -1  10  -1   13.90    1.21
   1 -10   2   96.65    5.37
   1 -10   2   89.15    4.05
  -1  10  -2   95.26    6.28
  -1  10  -2  104.53    4.01
   1 -10   3   17.24    1.96
   1 -10   3   16.92    1.75
  -1  10  -3   18.21    2.14
  -1  10  -3   16.92    1.27
   1 -10   4    1.84    1.64
   1 -10   4    1.26    1.00
  -1  10  -4    2.14    1.42
  -1  10  -4    1.69    0.85
   1 -10   5   37.20    2.68
   1 -10   5   35.75    2.46
  -1  10  -5   36.95    2.26
  -1  10  -5   35.26    1.65
   1 -10   6   84.34    4.57
   1 -10   6   89.05    3.73
  -1  10  -6   91.58    3.49
  -1  10  -6   92.11    2.82
   1 -10   7   55.48    4.26
   1 -10   7   54.59    2.82
  -1  10  -7   59.44    2.80
  -1  10  -7   56.54    2.08
   1 -10   8  135.00    6.97
   1 -10   8  130.18    4.91
  -1  10  -8  142.88    3.97
  -1  10  -8  135.22    3.25
   1 -10   9   21.63    1.70
  -1  10  -9   21.46    1.82
  -1  10  -9   23.41    2.67
   1 -10  10   14.91    1.59
  -1  10 -10   17.03    1.70
  -1  10 -11   33.38    2.01
  -1  10 -12   -0.42    1.41
  -1  10 -13   10.83    1.62
  -1  10 -14   46.89    2.26
  -1  10 -15    3.43    1.49
  -1  10 -16    1.57    1.47
  -1  10 -17   32.66    2.11
  -1  10 -18    8.64    1.68
   1  -9 -20    2.70    1.64
   1  -9 -20    0.93    1.78
   1  -9 -19    8.82    1.67
   1  -9 -19   12.45    1.94
   1  -9 -18   16.77    1.99
   1  -9 -18   14.15    1.99
   1  -9 -17   16.53    1.95
   1  -9 -17   15.66    2.00
   1  -9 -16   15.96    1.67
   1  -9 -16   16.53    1.94
   1  -9 -15    5.30    1.60
   1  -9 -14    2.22    1.31
  -1   9  14    1.55    2.23
   1  -9 -13  108.59    3.18
   1  -9 -12   83.50    3.65
  -1   9  12   98.90    6.96
   1  -9 -11  143.48    4.76
  -1   9  11  150.80    8.45
  -1   9  10    1.55    2.14
  -1   9   9   51.35    4.99
  -1   9   8   23.20    3.30
   1  -9  -7    2.61    1.28
   1  -9  -7    3.44    1.70
  -1   9   7    2.85    2.19
   1  -9  -6   18.61    1.62
   1  -9  -6   15.44    2.21
  -1   9   6   17.41    3.09
   1  -9  -5   39.12    2.07
   1  -9  -5   38.77    3.21
  -1   9   5   39.62    3.79
  -1   9   5   36.45    1.67
   1  -9  -4  279.35    9.46
   1  -9  -4  282.51   10.88
  -1   9   4  263.77   12.34
  -1   9   4  291.55    9.07
   1  -9  -3  204.72    7.77
   1  -9  -3  188.89    8.77
  -1   9   3  194.30   11.10
  -1   9   3  190.61    6.75
   1  -9  -2  183.74    7.37
   1  -9  -2  148.27    6.97
  -1   9   2  164.01   10.12
  -1   9   2  180.53    6.46
   1  -9  -1    3.01    1.18
   1  -9  -1    2.69    1.28
  -1   9   1    1.90    1.56
  -1   9   1    2.08    0.92
   1  -9   0   78.47    3.11
   1  -9   0   72.47    3.89
  -1   9   0   77.90    5.52
  -1   9   0   81.47    2.44
   1  -9   1   26.66    1.85
   1  -9   1   25.11    2.35
  -1   9  -1   26.01    3.20
  -1   9  -1   29.23    1.63
   1  -9   2  259.48    9.52
   1  -9   2  261.53    9.96
  -1   9  -2  277.31   10.35
  -1   9  -2  245.99    8.05
   1  -9   3    4.22    1.32
   1  -9   3    4.68    1.12
  -1   9  -3    5.92    1.43
  -1   9  -3    4.83    0.98
   1  -9   4   23.99    2.20
   1  -9   4   21.94    1.79
  -1   9  -4   21.97    1.85
  -1   9  -4   22.47    1.38
   1  -9   5 1237.56   15.29
   1  -9   5 1169.22   26.39
  -1   9  -5 1210.99   11.24
  -1   9  -5 1165.31   25.02
   1  -9   6    0.13    1.66
   1  -9   6    0.19    0.96
  -1   9  -6   -0.07    1.13
  -1   9  -6    0.09    0.84
   1  -9   7  122.65    6.33
   1  -9   7  130.91    5.35
  -1   9  -7  137.26    3.56
  -1   9  -7  131.90    3.21
   1  -9   8  156.11    7.60
   1  -9   8  158.02    4.65
  -1   9  -8  163.69    4.53
  -1   9  -8  172.22    5.87
   1  -9   9    1.73    1.05
  -1   9  -9    1.73    1.29
   1  -9  10   57.88    2.62
  -1   9 -10   58.16    2.45
  -1   9 -11  126.03    4.72
  -1   9 -12   60.85    2.47
  -1   9 -13    6.86    1.56
  -1   9 -14    2.32    1.47
  -1   9 -15  110.84    3.09
  -1   9 -16   88.13    2.86
  -1   9 -17    0.90    1.41
  -1   9 -18    5.34    1.76
  -1   9 -19    0.44    1.62
   1  -8 -20    0.67    1.52
   1  -8 -20    3.60    1.77
   1  -8 -19   32.70    2.32
   1  -8 -19   32.70    2.22
   1  -8 -18    2.69    1.60
   1  -8 -18    1.66    1.49
   1  -8 -17    0.90    1.61
   1  -8 -17    0.04    1.56
   1  -8 -16   -2.14    1.53
   1  -8 -16    1.21    1.53
   1  -8 -15    0.67    1.53
   1  -8 -15    2.26    1.45
   1  -8 -14  121.14    3.53
  -1   8  14  117.44    6.81
   1  -8 -13    2.85    1.32
  -1   8  13    2.40    2.57
   1  -8 -12   58.04    2.50
  -1   8  12   56.95    4.40
   1  -8 -11    0.54    1.18
  -1   8  11   -0.94    2.52
   1  -8 -10   16.33    1.64
  -1   8  10   15.87    2.33
  -1   8   9   74.70    5.38
   1  -8  -8    3.89    1.89
  -1   8   8    2.65    1.74
   1  -8  -7    4.07    1.69
  -1   8   7    4.06    1.83
   1  -8  -6   18.40    1.57
   1  -8  -6   16.39    2.21
  -1   8   6   18.48    2.86
  -1   8   6   14.77    1.29
   1  -8  -5   91.54    3.15
   1  -8  -5   91.32    4.54
  -1   8   5   84.72    5.77
  -1   8   5   90.29    2.44
   1  -8  -4   -0.04    1.00
   1  -8  -4    0.11    1.48
  -1   8   4    0.62    1.63
  -1   8   4   -0.27    0.88
   1  -8  -3   12.24    1.36
   1  -8  -3    9.75    1.62
  -1   8   3    8.72    2.55
  -1   8   3   11.35    1.20
   1  -8  -2  373.09    6.43
   1  -8  -2  335.83   14.32
  -1   8   2  340.27   16.48
  -1   8   2  339.69   11.92
   1  -8  -1  331.14   12.38
   1  -8  -1  301.93   12.28
  -1   8   1  297.73   14.47
  -1   8   1  296.70   10.71
   1  -8   0   43.04    2.49
   1  -8   0   34.82    2.72
  -1   8   0   36.64    3.99
  -1   8   0   42.99    1.82
   1  -8   1  274.73   10.56
   1  -8   1  267.70   11.08
  -1   8  -1  287.28   13.12
  -1   8  -1  265.60    9.70
   1  -8   2  148.68    7.61
   1  -8   2  146.83    6.90
  -1   8  -2  175.95    7.92
  -1   8  -2  155.76    6.45
   1  -8   3   23.13    2.23
   1  -8   3   24.20    2.03
  -1   8  -3   27.26    2.06
  -1   8  -3   22.57    1.38
   1  -8   4   70.95    3.42
   1  -8   4   78.13    3.55
  -1   8  -4   77.54    2.92
   1  -8   5   12.21    1.86
   1  -8   5   10.86    1.26
  -1   8  -5   11.14    1.41
  -1   8  -5    9.46    1.11
   1  -8   6   98.22    4.88
   1  -8   6   96.84    4.12
  -1   8  -6  103.56    4.19
  -1   8  -6  103.34    4.14
   1  -8   7  268.95   11.26
   1  -8   7  299.64    9.69
  -1   8  -7  312.10   10.02
  -1   8  -7  303.85    9.63
   1  -8   8  166.91    4.89
  -1   8  -8  166.14    4.85
  -1   8  -8  172.36    7.30
   1  -8   9   55.55    2.43
  -1   8  -9   55.16    2.49
   1  -8  10   38.85    2.20
  -1   8 -10   41.42    2.13
   1  -8  11   40.56    1.96
  -1   8 -11   38.28    1.96
  -1   8 -12    1.29    1.34
  -1   8 -13   19.17    1.63
  -1   8 -14   74.69    2.69
  -1   8 -15    2.43    1.43
  -1   8 -16    4.03    1.35
  -1   8 -17    0.62    1.49
  -1   8 -18    6.87    1.57
  -1   8 -19   -0.43    1.56
   1  -7 -21    2.35    1.66
   1  -7 -20    1.32    1.73
   1  -7 -20    1.98    1.51
   1  -7 -19   28.94    2.00
   1  -7 -19   25.86    1.99
   1  -7 -18    6.04    1.54
   1  -7 -18    6.63    1.72
   1  -7 -17   80.01    2.72
   1  -7 -17   86.01    3.01
   1  -7 -16    0.75    1.30
   1  -7 -16    1.21    1.27
   1  -7 -15    3.92    1.34
   1  -7 -15    5.25    1.35
   1  -7 -14  156.48    6.93
  -1   7  14  191.55    9.11
   1  -7 -13   29.80    1.88
  -1   7  13   34.95    3.78
   1  -7 -12    5.00    1.31
  -1   7  12    4.53    2.42
   1  -7 -11    2.61    1.30
  -1   7  11   -0.60    1.99
   1  -7 -10   -0.09    1.21
  -1   7  10    0.80    2.21
   1  -7  -9  276.00    9.05
   1  -7  -9  249.97   10.88
  -1   7   9  281.72   13.05
   1  -7  -8    5.04    1.85
  -1   7   8    8.04    2.28
  -1   7   8    5.36    1.00
   1  -7  -7    6.07    1.73
  -1   7   7    6.01    2.14
   1  -7  -6  135.89    5.84
   1  -7  -6  137.99    8.00
  -1   7   6  147.06    9.60
   1  -7  -5  756.18   20.09
   1  -7  -5  662.21   19.09
  -1   7   5  750.71   27.22
  -1   7   5  673.38   17.62
   1  -7  -4    0.80    0.86
   1  -7  -4    0.66    1.64
  -1   7   4   -0.45    1.73
  -1   7   4    0.76    0.97
   1  -7  -3    0.62    1.16
   1  -7  -3    0.21    1.56
  -1   7   3   -0.28    1.78
  -1   7   3    0.37    0.95
   1  -7  -2  164.82    6.39
   1  -7  -2  155.42    7.82
  -1   7   2  155.97    8.60
  -1   7   2  179.44    6.51
   1  -7  -1   29.31    1.97
   1  -7  -1   29.47    2.09
  -1   7   1   34.21    3.35
  -1   7   1   29.81    1.59
   1  -7   0  175.72    6.92
   1  -7   0  170.29    7.30
  -1   7   0  168.20    8.88
  -1   7   0  186.83    6.81
   1  -7   1    2.27    1.14
   1  -7   1    1.65    1.18
  -1   7  -1    2.26    1.52
  -1   7  -1    2.14    0.98
   1  -7   2   83.48    4.25
   1  -7   2   75.65    4.02
  -1   7  -2   82.20    4.12
  -1   7  -2   85.93    3.66
   1  -7   3  928.60   25.53
   1  -7   3  916.47   25.01
  -1   7  -3 1057.95   27.80
  -1   7  -3 1060.20   27.40
   1  -7   4   77.96    4.40
   1  -7   4   73.30    3.58
  -1   7  -4   79.53    3.65
  -1   7  -4   86.88    3.88
   1  -7   5   25.06    2.26
   1  -7   5   26.47    2.01
  -1   7  -5   26.83    1.82
  -1   7  -5   23.67    1.44
   1  -7   6   89.22    4.12
   1  -7   6   86.92    2.92
  -1   7  -6   93.73    2.92
  -1   7  -6   86.11    3.07
   1  -7   7  494.60   15.49
  -1   7  -7  534.86   16.04
  -1   7  -7  547.40   17.85
   1  -7   8    0.57    1.00
  -1   7  -8    0.67    1.21
   1  -7   9   20.59    1.55
  -1   7  -9   21.22    1.73
   1  -7  10    4.88    1.18
  -1   7 -10    3.47    1.37
   1  -7  11   73.76    3.13
  -1   7 -11   76.15    3.17
  -1   7 -12    2.95    1.20
  -1   7 -13  153.40    6.39
  -1   7 -14  115.20    3.36
  -1   7 -15   31.76    2.01
  -1   7 -16   56.36    2.29
  -1   7 -17    0.83    1.22
  -1   7 -18    1.18    1.57
  -1   7 -19    8.96    1.68
  -1   7 -20   21.58    1.90
   1  -6 -21   17.59    2.13
   1  -6 -20    3.86    1.68
   1  -6 -19   91.62    3.08
   1  -6 -18   14.79    1.83
   1  -6 -17   55.18    2.36
   1  -6 -17   59.43    2.55
   1  -6 -16    7.87    1.43
   1  -6 -16    9.94    1.46
   1  -6 -15   32.87    1.94
   1  -6 -15   34.04    2.11
   1  -6 -14  138.31    5.98
   1  -6 -13   65.06    2.44
  -1   6  13   74.90    3.74
   1  -6 -12   62.24    2.37
   1  -6 -11  126.10    4.61
   1  -6 -10   47.76    2.40
  -1   6  10   43.24    3.91
   1  -6  -9  204.71    5.69
   1  -6  -9  209.17    7.36
  -1   6   9  189.71    9.74
  -1   6   9  196.20    5.11
   1  -6  -8   65.39    2.81
   1  -6  -8   78.06    3.84
  -1   6   8   85.26    6.02
  -1   6   8   63.45    2.53
   1  -6  -7   85.59    5.24
  -1   6   7   76.26    2.19
   1  -6  -6  356.39   14.24
  -1   6   6  322.03   13.33
   1  -6  -5   23.25    1.51
   1  -6  -5   28.19    2.28
  -1   6   5   27.94    3.41
   1  -6  -4  196.26    7.23
   1  -6  -4  171.62    9.11
  -1   6   4  158.71    8.07
  -1   6   4  175.79    6.31
   1  -6  -3  292.51   12.39
   1  -6  -3  274.77   13.60
  -1   6   3  282.46   14.01
  -1   6   3  294.20   12.12
   1  -6  -2  750.03   20.80
   1  -6  -2  654.92   19.41
  -1   6   2  722.32   24.78
  -1   6   2  713.06   19.25
   1  -6  -1    4.41    1.06
   1  -6  -1    3.86    1.39
  -1   6   1    3.75    1.66
  -1   6   1    3.14    0.79
   1  -6   0  170.35    6.44
   1  -6   0  172.40    7.87
  -1   6   0  182.99    8.41
  -1   6   0  166.65    6.18
   1  -6   1    5.62    1.04
   1  -6   1    6.16    1.40
  -1   6  -1    5.32    1.51
  -1   6  -1    6.49    1.06
   1  -6   2   53.50    2.77
   1  -6   2   54.27    3.07
  -1   6  -2   59.42    2.66
  -1   6  -2   52.00    2.05
   1  -6   3    9.16    1.39
   1  -6   3    9.19    1.27
  -1   6  -3   10.03    1.49
  -1   6  -3    9.18    1.10
   1  -6   4  757.91   21.83
   1  -6   4  766.54   20.81
  -1   6  -4  814.26   22.14
  -1   6  -4  736.56   20.04
   1  -6   5  410.82   13.06
   1  -6   5  428.39   12.55
  -1   6  -5  432.47   12.19
  -1   6  -5  402.12   11.48
   1  -6   6    0.67    2.44
   1  -6   6    0.43    0.96
  -1   6  -6    1.14    1.01
  -1   6  -6   -0.29    1.33
   1  -6   7    6.71    0.99
  -1   6  -7    6.07    1.08
   1  -6   8   10.68    1.22
  -1   6  -8   11.58    1.34
   1  -6   9  339.31    8.29
  -1   6  -9  354.31    8.75
   1  -6  10  118.25    4.19
  -1   6 -10  126.67    4.57
   1  -6  11   54.33    2.27
  -1   6 -11   54.38    2.29
  -1   6 -12  286.57    8.32
  -1   6 -13    7.95    1.56
  -1   6 -14  104.22    2.98
  -1   6 -15  128.04    3.45
  -1   6 -16   20.45    1.77
  -1   6 -17   10.32    1.65
  -1   6 -18   -0.99    1.49
  -1   6 -19    5.36    1.44
  -1   6 -20   25.14    1.88
   1  -5 -21   10.21    1.70
   1  -5 -21    5.86    1.92
   1  -5 -20    2.86    1.42
   1  -5 -20    1.67    1.70
   1  -5 -19   -0.67    1.50
   1  -5 -18    0.29    1.24
   1  -5 -17   35.25    2.01
   1  -5 -16    4.63    1.26
   1  -5 -15    0.84    1.24
   1  -5 -14  132.20    3.35
   1  -5 -13  689.14   18.17
   1  -5 -12    0.09    1.26
   1  -5 -11    2.99    1.06
   1  -5 -10  198.09    5.51
  -1   5  10  214.16    8.37
  -1   5  10  205.09    5.26
   1  -5  -9  681.47   20.01
   1  -5  -9  591.55   20.15
  -1   5   9  618.80   21.91
  -1   5   9  663.12   19.16
   1  -5  -8   10.59    1.21
   1  -5  -8    9.44    1.96
  -1   5   8    8.55    2.18
  -1   5   8   10.79    1.15
   1  -5  -7  235.74    8.88
   1  -5  -7  240.87    9.62
  -1   5   7  210.76   10.78
  -1   5   7  225.71    8.21
   1  -5  -6  370.07   15.88
  -1   5   6  396.62   19.60
  -1   5   6  428.26   17.24
   1  -5  -5  419.10   17.84
  -1   5   5  439.48   19.85
   1  -5  -4   24.43    1.50
   1  -5  -4   23.47    2.67
  -1   5   4   20.72    3.28
   1  -5  -3  104.45    4.24
   1  -5  -3   98.58    5.99
  -1   5   3  104.73    7.38
  -1   5   3  108.83    4.08
   1  -5  -2  108.12    4.27
   1  -5  -2  104.89    6.00
  -1   5   2   93.94    5.48
  -1   5   2  110.96    4.31
   1  -5  -1   11.62    1.20
   1  -5  -1   11.55    1.70
  -1   5   1    9.77    1.70
  -1   5   1   10.86    1.15
   1  -5   0 1711.37   27.12
   1  -5   0 1681.78   30.00
  -1   5   0 1747.56   35.07
  -1   5   0 1751.29   26.68
   1  -5   1    9.02    1.43
   1  -5   1    8.88    1.34
  -1   5  -1    9.83    1.61
  -1   5  -1   10.08    1.06
   1  -5   2  112.25    4.10
   1  -5   2  118.93    6.27
  -1   5  -2  118.86    6.03
  -1   5  -2  117.28    5.52
   1  -5   3  353.58   14.49
   1  -5   3  351.61   13.85
  -1   5  -3  367.01   14.46
  -1   5  -3  363.20   14.11
   1  -5   4   33.95    2.58
   1  -5   4   35.54    1.79
  -1   5  -4   34.76    1.90
  -1   5  -4   35.33    1.83
   1  -5   5  886.73   27.03
   1  -5   5  817.04   22.14
  -1   5  -5  830.13   22.40
  -1   5  -5  832.61   22.44
   1  -5   6    7.63    1.22
  -1   5  -6    7.85    1.23
   1  -5   7   30.74    1.69
  -1   5  -7   30.26    1.82
   1  -5   8   10.46    1.23
  -1   5  -8   11.31    1.33
   1  -5   9  104.86    4.20
  -1   5  -9  110.14    4.44
   1  -5  10  233.49    7.59
  -1   5 -10  241.72    7.92
   1  -5  11    0.82    1.09
  -1   5 -11   -0.04    1.22
  -1   5 -12  497.35    9.36
  -1   5 -13    2.58    1.26
  -1   5 -13    1.61    2.03
  -1   5 -14   45.08    2.21
  -1   5 -15   23.24    1.86
  -1   5 -16   13.10    1.63
  -1   5 -17    4.48    1.33
  -1   5 -18   11.73    1.68
  -1   5 -19    3.36    1.39
  -1   5 -20    5.14    1.43
  -1   5 -21    5.70    1.69
   1  -4 -21   12.28    1.57
   1  -4 -21   13.09    1.95
   1  -4 -20    2.28    1.59
   1  -4 -20    3.30    1.39
   1  -4 -19   17.07    1.65
   1  -4 -19   16.30    1.82
   1  -4 -18    7.29    1.36
   1  -4 -18    9.63    1.64
   1  -4 -17    3.73    1.54
   1  -4 -17    4.87    1.51
   1  -4 -16    3.04    1.19
   1  -4 -15    8.25    1.51
   1  -4 -14   14.39    1.62
   1  -4 -13   11.56    1.49
   1  -4 -12   23.68    1.58
   1  -4 -11   73.78    2.98
  -1   4  11   72.98    2.73
   1  -4 -10  210.54    5.84
  -1   4  10  196.15    5.08
   1  -4  -9   23.28    2.22
   1  -4  -9   15.67    1.37
  -1   4   9   14.55    1.18
   1  -4  -8   24.44    2.15
   1  -4  -8   34.10    1.79
  -1   4   8   31.31    1.48
   1  -4  -7  138.96    6.47
   1  -4  -7  125.74    4.82
  -1   4   7  124.16    4.68
   1  -4  -6  473.48   19.24
   1  -4  -6  444.67   18.76
  -1   4   6  499.56   17.29
  -1   4   6  494.46   13.54
   1  -4  -5  226.19   11.19
  -1   4   5  212.43   10.10
  -1   4   5  203.41    7.06
   1  -4  -4 2003.63   36.00
  -1   4   4 1848.43   30.91
   1  -4  -3  559.86   16.97
   1  -4  -3  612.88   20.29
  -1   4   3  550.42   22.46
   1  -4  -2    2.72    0.97
   1  -4  -2   -0.76    1.51
  -1   4   2   -0.16    1.44
  -1   4   2   -0.46    0.87
   1  -4  -1  606.80   18.35
   1  -4  -1  582.52   18.57
  -1   4   1  571.32   21.67
  -1   4   1  590.89   17.58
   1  -4   0  435.33   17.05
   1  -4   0  386.70   15.33
  -1   4   0  432.61   17.81
  -1   4   0  406.81   15.53
   1  -4   1  211.37    9.70
   1  -4   1  208.60    9.34
  -1   4  -1  219.37   10.20
  -1   4  -1  204.00    8.89
   1  -4   2  850.46   25.64
   1  -4   2  870.63   25.74
  -1   4  -2  893.59   26.75
  -1   4  -2  894.03   26.18
   1  -4   3  109.28    5.22
   1  -4   3  109.79    4.23
  -1   4  -3  115.55    5.53
  -1   4  -3  115.97    5.53
   1  -4   4    0.76    1.80
   1  -4   4    0.52    0.90
  -1   4  -4    0.99    0.93
  -1   4  -4    0.23    1.00
   1  -4   5    2.16    1.00
  -1   4  -5    2.50    1.00
   1  -4   6  148.25    5.55
  -1   4  -6  146.75    5.59
   1  -4   7  583.06   15.60
  -1   4  -7  572.31   15.39
   1  -4   8    0.08    0.97
  -1   4  -8    0.56    0.96
   1  -4   9  120.02    5.18
  -1   4  -9  115.33    2.95
  -1   4  -9  112.90    5.00
   1  -4  10  149.95    5.19
  -1   4 -10  157.12    5.45
  -1   4 -10  151.05    7.27
  -1   4 -10  129.59    5.30
   1  -4  11   11.56    1.25
  -1   4 -11   13.70    1.49
  -1   4 -11   11.58    2.07
  -1   4 -11   10.28    1.38
  -1   4 -12   22.91    1.72
  -1   4 -12   23.31    2.62
  -1   4 -12   17.00    1.56
  -1   4 -13    2.85    1.18
  -1   4 -13    2.60    1.99
  -1   4 -13    1.75    1.20
  -1   4 -14   50.31    2.26
  -1   4 -14   45.31    4.13
  -1   4 -14   39.97    2.46
  -1   4 -15  145.37    6.27
  -1   4 -15  118.79    5.70
  -1   4 -16   41.03    2.15
  -1   4 -17   12.39    1.65
  -1   4 -18   12.74    1.67
  -1   4 -19    0.25    1.28
  -1   4 -20    3.05    1.58
  -1   4 -21    5.88    1.49
   1  -3 -21    0.72    1.38
   1  -3 -20    6.66    1.62
   1  -3 -20    5.16    1.65
   1  -3 -19    1.96    1.33
   1  -3 -19    3.18    1.59
   1  -3 -18    0.87    1.26
   1  -3 -18   -1.06    1.49
   1  -3 -17    9.68    1.56
   1  -3 -17    9.18    1.59
   1  -3 -16   20.06    1.80
   1  -3 -16   17.74    1.56
   1  -3 -15   71.83    3.14
   1  -3 -15   73.92    3.27
   1  -3 -14  108.10    2.93
   1  -3 -14  108.83    3.01
   1  -3 -13   82.56    3.27
   1  -3 -12  306.10    7.28
  -1   3  12  297.07    6.73
   1  -3 -11    7.78    1.11
  -1   3  11   10.05    2.17
  -1   3  11    7.21    0.90
   1  -3 -10   96.00    3.89
  -1   3  10  106.61    5.24
  -1   3  10   96.80    3.78
   1  -3  -9   28.90    1.66
  -1   3   9   28.22    1.39
   1  -3  -8    9.88    1.25
  -1   3   8    9.74    1.12
   1  -3  -7    9.24    1.09
  -1   3   7    9.40    1.18
   1  -3  -6   59.64    3.01
   1  -3  -6   53.99    2.05
  -1   3   6   52.28    1.89
   1  -3  -5   75.42    4.01
   1  -3  -5   65.61    2.89
  -1   3   5   69.29    2.84
   1  -3  -4  577.73   20.30
  -1   3   4  628.11   18.49
   1  -3  -3 2437.51   42.58
   1  -3  -2 2427.65   35.95
   1  -3  -2 2349.36   38.96
  -1   3   2 2269.82   42.25
   1  -3  -1 3200.74   46.74
   1  -3  -1 3314.67   49.59
  -1   3   1 3379.81   52.31
  -1   3   1 3155.12   45.75
   1  -3   0 2305.11   36.18
  -1   3   0 2252.09   33.61
   1  -3   1 1701.98   26.02
   1  -3   1 1706.61   26.65
  -1   3  -1 1724.22   27.32
  -1   3  -1 1727.46   26.27
   1  -3   2 1273.98   20.73
   1  -3   2 1305.07   20.75
  -1   3  -2 1316.02   21.16
  -1   3  -2 1371.24   21.11
   1  -3   3  338.44   13.12
  -1   3  -3  332.15   13.06
  -1   3  -3  357.33   13.86
   1  -3   4  224.27    9.81
  -1   3  -4  223.09    9.81
   1  -3   5  436.27   16.58
  -1   3  -5  432.20   16.54
   1  -3   6   35.44    1.78
  -1   3  -6   32.59    1.69
   1  -3   7   21.11    1.60
  -1   3  -7   21.81    1.60
  -1   3  -7   18.26    4.81
  -1   3  -7   16.02    1.82
   1  -3   8   45.06    2.00
  -1   3  -8   44.17    2.07
  -1   3  -8   39.30    4.62
  -1   3  -8   39.28    2.59
   1  -3   9  474.97   14.30
  -1   3  -9  491.52   14.79
  -1   3  -9  453.45   17.87
  -1   3  -9  424.66   13.72
   1  -3  10    5.52    1.02
  -1   3 -10    6.57    1.10
  -1   3 -10    4.12    1.33
  -1   3 -10    5.88    1.05
   1  -3  11    7.23    1.07
  -1   3 -11    7.10    1.30
  -1   3 -11    8.19    1.54
  -1   3 -11    6.90    1.08
  -1   3 -12   73.15    3.10
  -1   3 -12   61.40    3.77
  -1   3 -12   67.60    2.71
  -1   3 -13    8.90    1.48
  -1   3 -13   12.89    1.84
  -1   3 -13    7.06    1.34
  -1   3 -14  248.61    6.62
  -1   3 -14  248.08    8.38
  -1   3 -14  220.06    6.61
  -1   3 -15  152.08    6.32
  -1   3 -15  137.39    6.17
  -1   3 -16   -0.42    1.40
  -1   3 -16   -0.62    1.24
  -1   3 -17  117.37    3.25
  -1   3 -18    3.75    1.48
  -1   3 -19    2.19    1.49
  -1   3 -20    5.27    1.42
  -1   3 -21    1.93    1.60
   1  -2 -21    1.17    1.33
   1  -2 -20    2.03    1.58
   1  -2 -20    0.00    1.41
   1  -2 -19    1.53    1.30
   1  -2 -19    2.86    1.39
   1  -2 -18   35.00    2.08
   1  -2 -18   32.16    2.04
   1  -2 -17   23.34    1.72
   1  -2 -17   23.82    1.82
   1  -2 -16  193.35    4.19
   1  -2 -16  191.19    4.34
   1  -2 -15    0.37    1.18
   1  -2 -15   -0.19    1.28
   1  -2 -14   38.23    1.92
   1  -2 -14   34.00    1.91
   1  -2 -13  198.23    4.91
   1  -2 -13  210.84    5.07
  -1   2  13  201.80    4.66
   1  -2 -12  117.06    4.24
   1  -2 -12  119.66    4.33
  -1   2  12  118.02    3.99
   1  -2 -11   30.87    1.71
   1  -2 -11   31.78    1.78
  -1   2  11   29.30    1.41
   1  -2 -10   54.56    3.34
   1  -2 -10   40.51    2.04
  -1   2  10   39.72    1.90
   1  -2  -9    8.88    1.15
   1  -2  -9    8.01    1.68
  -1   2   9    8.59    1.83
  -1   2   9    7.88    1.04
   1  -2  -8   14.46    1.33
  -1   2   8   16.10    2.00
  -1   2   8   14.59    1.24
   1  -2  -7   17.29    1.36
  -1   2   7   13.86    2.30
  -1   2   7   17.11    1.30
   1  -2  -6  498.91   15.13
  -1   2   6  498.12   14.86
   1  -2  -5    1.44    0.82
  -1   2   5    2.04    0.88
   1  -2  -4  119.09    5.53
  -1   2   4  134.89    6.04
  -1   2   3   -0.58    0.96
   1  -2  -2 4953.40   72.63
   1  -2  -1  139.90    6.97
   1  -2  -1  140.64    6.44
   1  -2   0  182.42    8.52
   1  -2   0  189.37    8.41
  -1   2   0  186.83    8.30
   1  -2   1  249.53   10.76
   1  -2   1  230.53   10.25
  -1   2  -1  205.18    9.24
  -1   2  -1  245.06   10.53
   1  -2   2    5.83    1.28
   1  -2   2    9.71    1.64
  -1   2  -2    9.28    1.45
  -1   2  -2    8.51    1.50
   1  -2   3 3032.72   44.37
  -1   2  -3 3145.64   46.14
   1  -2   4  356.35   13.76
  -1   2  -4  344.37   13.41
   1  -2   5  218.81    9.65
   1  -2   5  250.70   10.80
  -1   2  -5  250.19   10.78
   1  -2   6   18.04    1.39
   1  -2   6   19.24    1.51
  -1   2  -6   19.28    1.44
  -1   2  -6   15.60    2.01
   1  -2   7   35.35    1.87
   1  -2   7   33.04    1.46
  -1   2  -7   34.59    1.74
  -1   2  -7   31.71    2.31
   1  -2   8   67.81    3.11
   1  -2   8   56.81    1.88
  -1   2  -8   62.91    2.24
  -1   2  -8   58.59    2.78
   1  -2   9   46.42    1.94
   1  -2   9   40.06    1.58
  -1   2  -9   48.57    1.99
  -1   2  -9   44.38    2.43
   1  -2  10    3.63    0.97
   1  -2  10    3.71    0.78
  -1   2 -10    4.22    0.98
  -1   2 -10    3.30    0.94
   1  -2  11   72.16    2.03
  -1   2 -11   74.48    3.16
  -1   2 -11   75.70    2.69
  -1   2 -11   78.63    2.50
   1  -2  12    8.72    0.94
  -1   2 -12    9.04    1.23
  -1   2 -12   10.26    1.38
  -1   2 -13   86.70    2.80
  -1   2 -13   82.29    2.99
  -1   2 -14   72.71    2.93
  -1   2 -14   73.58    3.79
  -1   2 -14   68.50    2.68
  -1   2 -15   46.46    2.08
  -1   2 -15   47.47    2.44
  -1   2 -15   43.49    2.24
  -1   2 -16  124.15    5.51
  -1   2 -16  110.78    3.49
  -1   2 -17   70.07    2.57
  -1   2 -18    0.98    1.43
  -1   2 -19    1.60    1.23
  -1   2 -20    0.14    1.31
  -1   2 -21    0.96    1.31
  -1   2 -22    0.54    1.39
   1  -1 -21   18.01    1.80
   1  -1 -20   -0.51    1.49
   1  -1 -19   31.15    1.85
   1  -1 -19   31.72    2.00
   1  -1 -18  104.14    2.99
   1  -1 -18   98.22    3.13
   1  -1 -17    5.36    1.35
   1  -1 -17    5.41    1.38
   1  -1 -16    4.64    1.45
   1  -1 -16    5.14    1.34
   1  -1 -15    3.98    1.22
   1  -1 -15    1.87    1.24
   1  -1 -14   16.47    1.65
   1  -1 -14   15.60    1.49
  -1   1  14   14.29    1.15
   1  -1 -13    2.94    1.34
   1  -1 -13    1.76    1.10
  -1   1  13    1.81    0.85
   1  -1 -12   88.63    3.44
   1  -1 -12   89.28    3.43
  -1   1  12   87.49    3.19
   1  -1 -11  222.86    7.03
   1  -1 -11  224.47    6.03
   1  -1 -11  224.78    5.99
  -1   1  11  219.22    5.61
   1  -1 -10   13.81    2.06
   1  -1 -10    7.05    1.08
   1  -1 -10    7.04    1.10
  -1   1  10    6.04    0.91
   1  -1  -9   22.21    1.35
   1  -1  -9   27.25    2.44
  -1   1   9   25.27    2.30
  -1   1   9   23.34    1.33
   1  -1  -8  147.27    3.15
   1  -1  -8  143.81    6.06
  -1   1   8  148.30    6.66
  -1   1   8  143.45    5.14
   1  -1  -7    1.16    0.92
   1  -1  -7    1.84    1.48
  -1   1   7    2.43    1.81
  -1   1   7    0.51    0.86
   1  -1  -6  165.51    7.32
   1  -1  -6  157.24    7.81
  -1   1   6  159.52    8.87
  -1   1   6  165.83    7.25
   1  -1  -5  304.67   11.81
  -1   1   5  298.46   12.75
  -1   1   5  295.01   11.37
   1  -1  -4 1213.58   19.00
  -1   1   4 1207.54   21.75
  -1   1   4 1174.76   18.24
  -1   1   3  668.37   21.18
  -1   1   3  683.35   20.07
  -1   1   2   84.63    3.35
   1  -1   2   72.53    3.15
   1  -1   2   77.87    4.39
  -1   1  -2   62.37    7.18
   1  -1   3  885.10   25.81
   1  -1   3  890.71   27.52
  -1   1  -3  763.40   24.59
   1  -1   4  651.53   19.31
   1  -1   4  679.17   20.70
  -1   1  -4  589.52   18.64
   1  -1   5   68.05    3.02
   1  -1   5   59.32    2.59
  -1   1  -5   60.09    2.74
  -1   1  -5   62.21    3.10
   1  -1   6  334.92   12.96
   1  -1   6  307.24   11.85
  -1   1  -6  334.02   12.96
  -1   1  -6  307.21   12.32
   1  -1   7  293.66   12.20
   1  -1   7  266.78   11.03
  -1   1  -7  288.51   12.01
  -1   1  -7  264.46   11.31
   1  -1   8   43.13    2.03
   1  -1   8   41.61    1.68
  -1   1  -8   42.86    1.95
  -1   1  -8   39.66    1.95
   1  -1   9    2.71    0.98
   1  -1   9    4.05    0.83
  -1   1  -9    3.31    0.92
  -1   1  -9    3.53    1.02
   1  -1  10   29.73    1.42
  -1   1 -10   38.50    2.59
  -1   1 -10   29.82    1.71
  -1   1 -10   33.57    1.79
   1  -1  11   18.64    1.18
  -1   1 -11   18.71    1.95
  -1   1 -11   18.18    1.47
  -1   1 -11   19.57    1.40
   1  -1  12   26.32    1.31
  -1   1 -12   30.56    1.83
  -1   1 -12   31.00    1.80
   1  -1  13   12.14    1.09
  -1   1 -13   13.52    1.49
  -1   1 -13   15.20    1.55
   1  -1  14   10.14    1.06
  -1   1 -14   10.69    1.37
  -1   1 -14   11.93    1.52
  -1   1 -15   47.76    2.07
  -1   1 -15   45.75    2.33
  -1   1 -16   79.89    2.61
  -1   1 -16   69.38    2.84
  -1   1 -17    3.30    1.50
  -1   1 -17    3.15    1.38
  -1   1 -18   29.34    1.78
  -1   1 -19   25.17    1.71
  -1   1 -20   -0.45    1.31
  -1   1 -21   -1.04    1.47
  -1   1 -22   -0.97    1.54
   1   0 -21    1.78    1.41
   1   0 -20    2.56    1.56
   1   0 -19    2.09    1.29
   1   0 -19    1.18    1.33
   1   0 -18    1.66    1.27
   1   0 -18   -0.21    1.30
   1   0 -17   37.70    2.06
   1   0 -17   35.00    1.94
   1   0 -16    3.44    1.40
   1   0 -16    3.03    1.28
   1   0 -15    8.40    1.34
   1   0 -15    6.00    1.47
   1   0 -15    9.12    1.36
   1   0 -14  214.25    5.91
   1   0 -14  200.97    5.75
   1   0 -13   10.21    1.44
   1   0 -13    8.71    1.26
  -1   0  13    9.05    1.00
   1   0 -12   97.16    3.86
   1   0 -12   96.31    3.70
  -1   0  12   88.25    3.13
   1   0 -11   94.23    3.64
   1   0 -11   93.80    3.58
  -1   0  11   85.65    2.21
   1   0 -10    1.83    1.75
   1   0 -10    1.34    0.91
   1   0 -10    1.23    0.86
  -1   0  10    1.31    0.76
   1   0  -9   66.09    3.24
   1   0  -9   59.57    2.25
   1   0  -9   57.27    2.05
  -1   0   9   54.25    1.81
   1   0  -8  478.24   14.17
   1   0  -8  431.88   11.86
  -1   0   8  411.65   11.15
   1   0  -7  327.08   13.43
   1   0  -7  340.43   14.75
  -1   0   7  357.10   15.62
  -1   0   7  310.89   12.70
   1   0  -6  113.28    5.29
   1   0  -6  106.17    4.84
  -1   0   6  112.27    4.07
  -1   0   6  107.68    3.96
   1   0  -5  119.50    5.50
   1   0  -5  118.51    6.24
  -1   0   5  125.25    6.62
  -1   0   5  116.40    5.31
   1   0  -4    8.53    1.11
   1   0  -4    1.97    1.51
  -1   0   4    4.30    1.76
  -1   0   4    8.25    1.06
   1   0  -3   67.31    2.92
   1   0  -3   71.93    4.09
  -1   0   3   76.79    4.33
  -1   0   3   65.72    2.80
  -1   0   2   61.83    3.82
   1   0   3 4204.03   61.14
  -1   0  -3 4076.45   59.99
   1   0   4    0.24    0.98
  -1   0  -4    0.33    1.06
   1   0   5  148.91    6.77
   1   0   5  147.91    6.66
  -1   0  -5  149.40    6.99
   1   0   6  127.58    5.90
   1   0   6  120.29    5.52
  -1   0  -6  119.33    5.74
   1   0   7  296.14   12.31
   1   0   7  287.94   11.88
  -1   0  -7  283.41   12.07
   1   0   8    3.18    1.06
   1   0   8    1.99    0.87
  -1   0  -8    3.11    1.06
   1   0   9  337.16   11.82
  -1   0  -9  315.72   11.95
  -1   0  -9  317.47   11.64
  -1   0  -9  316.62   11.30
   1   0  10   87.17    2.41
  -1   0 -10   88.64    3.47
  -1   0 -10   87.39    2.94
  -1   0 -10   88.98    2.63
   1   0  11   28.79    1.42
  -1   0 -11   33.26    2.48
  -1   0 -11   30.22    1.82
  -1   0 -11   33.25    1.94
   1   0  12    6.65    0.91
  -1   0 -12    6.48    1.21
  -1   0 -12    6.91    1.12
   1   0  13    4.56    0.88
  -1   0 -13    4.79    1.19
  -1   0 -13    4.70    1.31
   1   0  14   57.96    1.98
  -1   0 -14   61.58    2.54
  -1   0 -14   61.64    2.24
   1   0  15    1.15    0.86
  -1   0 -15    0.85    1.27
  -1   0 -15    0.83    1.33
  -1   0 -16   31.30    1.94
  -1   0 -16   28.42    1.93
  -1   0 -17  124.66    3.30
  -1   0 -17  117.44    3.81
  -1   0 -18   20.90    1.80
  -1   0 -18   19.26    1.74
  -1   0 -19    0.58    1.37
  -1   0 -20    0.95    1.29
  -1   0 -21    8.60    1.47
  -1   0 -22    4.69    1.56
   1   1 -21    5.07    1.62
   1   1 -20   13.44    1.77
   1   1 -19    3.41    1.57
   1   1 -18    1.48    1.42
   1   1 -18   -0.14    1.52
   1   1 -17   12.66    1.64
   1   1 -17   12.32    1.46
   1   1 -16   11.79    1.58
   1   1 -16   11.52    1.51
   1   1 -15    0.98    1.37
   1   1 -15    0.30    1.30
   1   1 -15    0.29    1.09
   1   1 -14    0.19    1.33
   1   1 -14   -0.14    1.21
   1   1 -14    0.02    1.11
   1   1 -13   60.25    2.44
   1   1 -13   54.17    2.21
   1   1 -12   54.67    2.15
   1   1 -12   60.85    2.53
   1   1 -12   57.11    2.23
   1   1 -11  423.11   11.24
   1   1 -11  413.38    9.80
   1   1 -11  415.30   10.53
   1   1 -11  443.44   10.33
   1   1 -10   62.89    3.46
   1   1 -10   52.38    2.46
   1   1 -10   62.31    3.05
   1   1 -10   51.24    2.30
   1   1  -9  184.93    8.19
   1   1  -9  155.06    6.50
   1   1  -9  182.91    7.85
   1   1  -9  145.08    6.09
   1   1  -8  213.39    8.80
   1   1  -8  212.06    7.95
   1   1  -8  205.01    8.21
   1   1  -8  232.28    8.49
   1   1  -7   86.90    4.40
   1   1  -7   74.28    3.33
   1   1  -7   92.08    4.50
   1   1  -7   75.28    3.26
   1   1  -6   76.71    4.04
   1   1  -6   82.21    3.91
   1   1  -5    4.92    1.51
   1   1  -5    4.51    1.69
   1   1  -5    4.61    0.86
  -1  -1   5    4.39    1.51
   1   1  -4  197.21    9.30
   1   1  -4  183.03    9.60
   1   1  -4  196.91    8.58
  -1  -1   4  179.39    9.24
   1   1  -3  545.58   18.10
   1   1  -3  581.25   18.28
  -1  -1   3  545.52   17.76
  -1  -1   3  620.18   19.41
   1   1  -2  393.79   16.86
   1   1  -2  410.55   16.40
  -1  -1   2  386.90   15.92
  -1  -1   2  396.50   15.93
   1   1   3 2103.29   32.19
  -1  -1  -3 2117.47   32.79
   1   1   4  564.48   17.12
  -1  -1  -4  528.66   16.46
  -1  -1  -4  546.76   16.58
   1   1   5  457.83    5.68
  -1  -1  -5  468.32   14.53
  -1  -1  -5  433.28   16.52
   1   1   6  171.13    7.56
  -1  -1  -6  170.17    7.81
   1   1   7  865.92   23.08
  -1  -1  -7  859.65   23.34
   1   1   8    5.09    0.98
  -1  -1  -8    6.31    1.23
   1   1   9  720.02   18.81
  -1  -1  -9  716.49   19.23
   1   1  10  169.29    6.74
  -1  -1 -10  172.44    7.26
   1   1  11   36.92    1.82
  -1  -1 -11   37.06    2.14
   1   1  12  107.86    4.19
  -1  -1 -12  116.36    4.95
   1   1  13   38.27    1.61
  -1  -1 -13   41.70    2.10
  -1  -1 -13   41.64    2.02
   1   1  14  399.57   10.72
  -1  -1 -14  406.06   11.61
  -1  -1 -14  425.27   11.54
   1   1  15    2.50    0.97
  -1  -1 -15    1.55    1.33
  -1  -1 -15    1.83    1.37
  -1  -1 -16    2.73    1.36
  -1  -1 -16    1.53    1.32
  -1  -1 -17   61.46    2.27
  -1  -1 -17   61.43    2.73
  -1  -1 -18    3.25    1.28
  -1  -1 -18    3.68    1.59
  -1  -1 -19   13.20    1.67
  -1  -1 -19   11.27    1.73
  -1  -1 -20   41.90    2.01
  -1  -1 -21    7.56    1.61
  -1  -1 -22    0.85    1.37
   1   2 -21   -0.08    1.51
   1   2 -20    9.46    1.65
   1   2 -19   20.88    1.84
   1   2 -18   24.43    1.72
   1   2 -17   30.26    1.80
   1   2 -17   28.04    1.83
   1   2 -16   21.03    1.78
   1   2 -16   20.81    1.68
   1   2 -15   24.35    1.75
   1   2 -15   19.01    2.01
   1   2 -15   22.10    1.66
   1   2 -14   75.01    2.46
   1   2 -14   74.86    3.03
   1   2 -14   73.90    2.53
   1   2 -13   15.19    1.45
   1   2 -13   16.84    1.73
   1   2 -13   14.01    1.34
   1   2 -12    0.32    1.20
   1   2 -12    1.03    1.28
   1   2 -12    0.33    0.92
   1   2 -11   57.80    3.27
   1   2 -11   50.05    2.39
   1   2 -11   58.49    3.23
   1   2 -11   44.71    1.83
   1   2 -10   61.78    3.38
   1   2 -10   56.21    2.51
   1   2 -10   65.94    3.29
   1   2 -10   56.50    2.44
   1   2  -9  445.19   14.59
   1   2  -9  409.17   12.65
   1   2  -9  425.59   13.70
   1   2  -9  428.78   12.93
   1   2  -8  411.94   12.88
   1   2  -8  383.37   10.82
   1   2  -8  400.58   12.26
   1   2  -8  441.09   12.08
   1   2  -7   29.30    2.45
   1   2  -7   27.47    1.66
   1   2  -7   29.15    2.15
   1   2  -7   27.42    1.52
   1   2  -6  110.16    5.33
   1   2  -6  100.10    4.07
   1   2  -6  118.59    5.42
   1   2  -6  114.80    4.45
   1   2  -5    7.36    1.54
   1   2  -5    7.65    1.02
   1   2  -5    7.60    1.54
   1   2  -5    8.94    1.00
   1   2  -4  856.58   27.24
   1   2  -4  912.25   28.10
   1   2  -3    0.48    1.43
   1   2  -3    1.62    1.90
  -1  -2   3    2.56    1.58
   1   2  -2 1554.40   28.93
   1   2  -1  280.59   18.77
   1   2  -1  315.10   13.17
  -1  -2   1  307.58   12.87
   1   2   0    1.01    0.75
  -1  -2   0    0.35    1.52
   1   2   1  238.44   10.87
  -1  -2  -1  188.26   12.27
   1   2   2  831.75   24.89
   1   2   2  804.68   23.80
  -1  -2  -2  831.17   26.66
   1   2   3  305.97   12.20
   1   2   3  305.08   12.51
  -1  -2  -3  329.77   13.11
   1   2   4  534.89   16.33
  -1  -2  -4  545.02   17.39
  -1  -2  -4  504.50   16.34
  -1  -2  -4  507.88   15.35
   1   2   5    0.14    0.85
  -1  -2  -5    0.33    1.34
  -1  -2  -5   -0.15    0.91
  -1  -2  -5    0.18    0.85
   1   2   6 2136.11   31.71
  -1  -2  -6 2171.68   32.93
  -1  -2  -6 2082.66   31.36
   1   2   7    2.72    0.93
  -1  -2  -7    0.31    1.80
  -1  -2  -7    0.37    1.06
  -1  -2  -7    0.48    0.78
  -1  -2  -8   37.56    1.87
  -1  -2  -8   39.22    2.04
   1   2   9  386.08   10.58
  -1  -2  -9  387.36   11.23
  -1  -2  -9  412.07   12.41
   1   2  10   30.08    1.51
  -1  -2 -10   30.20    1.82
   1   2  11   19.81    1.30
  -1  -2 -11   21.17    1.65
   1   2  12  133.50    4.93
  -1  -2 -12  143.74    5.74
   1   2  13   51.70    1.84
  -1  -2 -13   52.90    2.33
   1   2  14    3.64    0.96
  -1  -2 -14    1.82    1.25
   1   2  15    2.93    0.93
  -1  -2 -15    2.90    1.37
   1   2  16  168.41    7.00
  -1  -2 -16  182.86    8.00
  -1  -2 -16  179.03    7.48
  -1  -2 -17    2.01    1.36
  -1  -2 -17   -0.29    1.33
  -1  -2 -18   21.91    1.61
  -1  -2 -18   23.52    2.17
  -1  -2 -19    2.30    1.41
  -1  -2 -19   -0.37    1.44
  -1  -2 -20   30.34    1.84
  -1  -2 -21    2.29    1.55
  -1  -2 -22   -0.02    1.58
   1   3 -21   -0.03    1.59
   1   3 -20    0.72    1.52
   1   3 -19   23.45    1.73
   1   3 -18   20.56    1.82
   1   3 -17   11.09    1.47
   1   3 -16    4.16    1.42
   1   3 -16    3.45    1.21
   1   3 -15    5.56    1.28
   1   3 -15    5.73    1.18
   1   3 -14    1.23    1.32
   1   3 -14    1.51    1.56
   1   3 -14    0.87    1.05
   1   3 -13   82.71    3.26
   1   3 -13   76.65    4.22
   1   3 -13   74.31    2.93
   1   3 -12   90.89    2.85
   1   3 -12   89.47    3.80
   1   3 -12   97.20    2.79
   1   3 -11   37.22    2.69
   1   3 -11   38.13    1.92
   1   3 -11   38.99    2.44
   1   3 -11   39.19    1.77
   1   3 -10  172.88    5.99
   1   3 -10  181.15    5.15
   1   3 -10  186.06    6.11
   1   3 -10  173.64    4.92
   1   3  -9  442.59   15.08
   1   3  -9  417.68   12.78
   1   3  -9  452.99   14.88
   1   3  -9  403.61   12.24
   1   3  -8  259.64   10.52
   1   3  -8  245.34    9.06
   1   3  -8  278.06   11.00
   1   3  -8  253.92    9.30
   1   3  -7   -0.98    1.46
   1   3  -7   -0.24    0.93
   1   3  -7   -0.46    1.40
   1   3  -7   -0.04    0.90
   1   3  -6  375.22   16.35
   1   3  -6  390.10   16.18
   1   3  -6  394.77   17.09
   1   3  -6  408.49   16.62
   1   3  -5 1089.85   16.05
   1   3  -5 1123.84    9.51
   1   3  -5 1160.51   21.13
  -1  -3   5 1149.39   19.94
   1   3  -4  229.50   12.86
   1   3  -4  260.38   10.96
   1   3  -4  282.40   12.10
  -1  -3   4  282.47   12.02
   1   3  -3   35.88    3.56
   1   3  -3   44.58    2.63
   1   3  -3   43.96    2.98
  -1  -3   3   48.09    3.15
   1   3  -2   54.36    5.20
   1   3  -2   64.91    3.06
   1   3  -2   69.32    3.92
  -1  -3   2   69.75    3.93
   1   3  -1  689.63   21.69
   1   3  -1  738.13   22.97
  -1  -3   1  721.75   22.91
   1   3   0  734.20   22.44
  -1  -3   0  654.53   21.52
  -1  -3  -1 1047.37   32.40
  -1  -3  -1  915.13   27.60
  -1  -3  -2  624.51   27.00
  -1  -3  -2  702.28   22.33
   1   3   3   55.37    2.85
  -1  -3  -3   54.25    3.47
  -1  -3  -3   48.23    4.43
   1   3   4  181.50    8.19
  -1  -3  -4  155.73   10.74
  -1  -3  -4  160.87    7.62
  -1  -3  -4  179.20    8.53
   1   3   5  597.21   17.90
  -1  -3  -5  650.85   21.95
  -1  -3  -5  617.25   19.18
  -1  -3  -5  562.08   16.98
   1   3   6    0.26    0.88
  -1  -3  -6    0.62    1.80
  -1  -3  -6    0.56    0.89
  -1  -3  -6    0.30    0.73
   1   3   7  647.71   17.54
  -1  -3  -7  687.67   18.87
   1   3   8 2290.62   58.87
  -1  -3  -8 2302.91   59.87
  -1  -3  -8 2210.32   57.49
   1   3   9 1341.88   33.93
  -1  -3  -9 1398.33   37.29
  -1  -3  -9 1325.78   34.22
  -1  -3  -9 1255.62   32.10
   1   3  10   15.09    1.24
  -1  -3 -10   23.92    2.22
  -1  -3 -10   17.98    1.55
  -1  -3 -10   19.02    1.50
   1   3  11    0.03    0.67
  -1  -3 -11    1.23    1.51
  -1  -3 -11    0.80    1.04
  -1  -3 -11    0.22    0.88
   1   3  12  134.56    5.01
  -1  -3 -12  130.04    5.23
  -1  -3 -12  144.08    5.50
   1   3  13    1.02    0.94
  -1  -3 -13    1.34    1.27
   1   3  14  184.40    5.60
  -1  -3 -14  185.65    6.40
  -1  -3 -15   22.49    1.88
  -1  -3 -16    4.12    1.27
  -1  -3 -17    0.86    1.44
  -1  -3 -18   16.19    1.79
  -1  -3 -19   -0.55    1.51
  -1  -3 -20   22.42    1.73
  -1  -3 -20   23.62    2.27
  -1  -3 -21    9.01    1.61
  -1  -3 -22   14.47    1.82
   1   4 -21   17.17    1.68
   1   4 -20    0.63    1.62
   1   4 -19    9.64    1.44
   1   4 -18    6.95    1.55
   1   4 -17   17.21    1.73
   1   4 -16   54.08    2.31
   1   4 -16   46.31    2.06
   1   4 -15  134.43    3.45
   1   4 -15  123.29    3.35
   1   4 -14    8.71    1.49
   1   4 -14    9.82    2.10
   1   4 -14    7.77    1.25
   1   4 -13   61.57    2.37
   1   4 -13   62.93    3.37
   1   4 -13   58.80    2.13
   1   4 -12   74.59    3.60
   1   4 -12   63.03    2.40
   1   4 -12   57.86    2.22
   1   4 -11   30.81    2.48
   1   4 -11   31.50    1.81
   1   4 -11   30.91    2.50
   1   4 -11   29.87    1.61
   1   4 -10    0.22    1.59
   1   4 -10    0.14    1.14
   1   4 -10    0.53    1.40
   1   4 -10    1.33    0.92
   1   4  -9  161.59    7.53
   1   4  -9  155.40    5.85
   1   4  -9  158.28    6.80
   1   4  -9  155.94    5.70
   1   4  -8  366.59   13.96
   1   4  -8  386.53   12.19
   1   4  -8  397.58   13.46
   1   4  -8  408.01   12.47
   1   4  -7    6.20    1.66
   1   4  -7    6.94    1.17
   1   4  -7    6.56    1.78
   1   4  -7    8.23    1.02
   1   4  -6   -0.23    1.76
   1   4  -6    1.14    0.89
   1   4  -6    0.23    1.45
  -1  -4   6    0.34    1.49
   1   4  -5   30.12    3.31
   1   4  -5   31.12    1.91
   1   4  -5   34.41    2.72
  -1  -4   5   36.05    2.40
   1   4  -4 1897.70   32.02
   1   4  -3    0.41    0.76
   1   4  -3    0.50    1.40
  -1  -4   3    0.54    1.28
   1   4  -2  214.65   10.29
   1   4  -2  205.45    9.84
  -1  -4   2  189.84    9.42
  -1  -4   2  202.70   12.67
   1   4  -1   25.07    2.11
   1   4  -1   23.06    2.06
  -1  -4   1   26.56    2.62
  -1  -4   1   22.69    2.10
   1   4   0 2560.49   39.16
  -1  -4   0 2539.80   40.11
   1   4   1    5.48    1.86
   1   4   1    6.94    1.31
  -1  -4  -1    8.01    1.51
  -1  -4  -1    8.09    1.79
   1   4   2   -0.45    1.29
  -1  -4  -2    1.11    1.69
  -1  -4  -2    1.28    1.29
   1   4   3   16.04    3.15
  -1  -4  -3   15.22    3.02
   1   4   4  153.83    7.70
   1   4   4  180.60    8.12
  -1  -4  -4  151.89    9.53
   1   4   5   10.47    1.11
  -1  -4  -5    6.43    1.61
  -1  -4  -5    8.09    1.12
  -1  -4  -5    8.99    1.20
   1   4   6   30.59    1.66
  -1  -4  -6   30.33    2.62
  -1  -4  -6   28.10    1.79
  -1  -4  -6   24.40    1.86
   1   4   7   29.24    1.68
  -1  -4  -7   20.83    2.97
  -1  -4  -7   27.02    1.83
  -1  -4  -7   26.36    2.16
   1   4   8   15.47    1.34
  -1  -4  -8   13.25    2.24
  -1  -4  -8   12.98    1.36
  -1  -4  -8   14.74    1.37
   1   4   9    5.01    1.05
  -1  -4  -9    2.98    1.79
  -1  -4  -9    4.47    1.20
  -1  -4  -9    3.89    1.16
   1   4  10   29.43    1.45
  -1  -4 -10   30.55    1.88
  -1  -4 -10   35.27    2.06
   1   4  11   16.74    1.27
  -1  -4 -11   12.58    2.07
  -1  -4 -11   15.64    1.65
  -1  -4 -11   14.96    1.43
   1   4  12    2.34    0.93
  -1  -4 -12    2.86    1.07
  -1  -4 -12    2.82    1.09
   1   4  13   33.66    1.57
  -1  -4 -13   36.26    2.05
  -1  -4 -13   38.99    1.94
  -1  -4 -14   52.89    2.29
  -1  -4 -14   49.41    2.37
  -1  -4 -15   18.78    1.62
  -1  -4 -15   16.89    1.66
  -1  -4 -16    0.28    1.26
  -1  -4 -16    0.01    1.25
  -1  -4 -17   82.13    3.02
  -1  -4 -18    3.02    1.54
  -1  -4 -19   28.73    2.17
  -1  -4 -20    1.32    1.72
  -1  -4 -21    1.29    1.70
   1   5 -20   20.21    1.86
   1   5 -19   11.22    1.72
   1   5 -18   -0.29    1.41
   1   5 -17   -0.54    1.38
   1   5 -16   24.98    1.92
   1   5 -15    2.17    1.36
   1   5 -15    1.33    1.03
   1   5 -14   47.81    2.18
   1   5 -14   43.18    1.92
   1   5 -13    0.53    1.24
   1   5 -13   -1.25    1.91
   1   5 -13   -0.83    1.04
   1   5 -12  305.84   11.55
   1   5 -12  306.98    8.84
   1   5 -12  303.07   10.68
   1   5 -12  286.23    8.14
   1   5 -11   55.54    3.86
   1   5 -11   53.92    2.34
   1   5 -11   57.01    3.20
   1   5 -11   51.03    2.09
   1   5 -10   29.97    2.60
   1   5 -10   29.58    1.78
   1   5 -10   29.76    2.51
   1   5 -10   30.12    1.65
   1   5  -9  266.41    8.53
   1   5  -9  297.40    7.78
   1   5  -9  293.20    9.58
   1   5  -9  297.94    7.47
   1   5  -8  455.51   16.65
   1   5  -8  444.57   13.48
   1   5  -8  470.34   15.41
   1   5  -8  489.56   14.63
   1   5  -7   25.23    2.96
   1   5  -7   30.20    1.74
   1   5  -7   26.06    2.21
  -1  -5   7   29.88    2.23
   1   5  -6  258.73    9.90
   1   5  -6  265.22   10.97
  -1  -5   6  266.27   10.72
   1   5  -5  697.00   19.34
   1   5  -5  733.42   21.17
   1   5  -4  225.93   10.03
   1   5  -4  225.57   10.53
  -1  -5   4  201.65    8.25
  -1  -5   4  210.31    8.37
   1   5  -3   28.69    1.62
   1   5  -3   28.16    2.15
  -1  -5   3   29.65    2.44
  -1  -5   3   27.25    2.20
   1   5  -2 1212.01   19.76
   1   5  -2 1143.68   21.29
  -1  -5   2 1182.87   22.43
   1   5  -1  216.49   15.55
   1   5  -1  221.27   10.13
  -1  -5   1  238.49   11.68
  -1  -5   1  206.98   12.04
   1   5   0  186.73   11.90
   1   5   0  194.92    9.36
  -1  -5   0  205.97    9.81
  -1  -5   0  223.85   10.55
   1   5   1 1290.59   22.48
  -1  -5  -1 1317.11   23.77
  -1  -5  -1 1281.64   31.04
   1   5   2  696.82   27.71
   1   5   2  792.34   23.87
  -1  -5  -2  843.16   25.76
  -1  -5  -2  734.43   28.01
   1   5   3  156.96   11.53
  -1  -5  -3  177.23   12.11
  -1  -5  -3  188.51    9.37
   1   5   4  287.88   15.30
  -1  -5  -4  295.86   16.01
   1   5   5    5.43    2.01
   1   5   5   12.98    1.41
  -1  -5  -5    4.27    2.03
   1   5   6  105.02    5.18
   1   5   6  111.81    4.49
  -1  -5  -6  104.09    4.53
  -1  -5  -6  116.81    6.97
   1   5   7    8.78    1.26
  -1  -5  -7   10.68    2.11
  -1  -5  -7    8.70    1.38
  -1  -5  -7    8.87    1.18
   1   5   8  161.50    6.15
  -1  -5  -8  171.23    7.45
  -1  -5  -8  183.45    7.44
  -1  -5  -8  178.13    7.87
   1   5   9  180.66    7.19
  -1  -5  -9  201.85    8.88
  -1  -5  -9  178.45    7.47
  -1  -5  -9  169.96    7.86
   1   5  10   13.61    1.13
  -1  -5 -10   15.88    2.42
  -1  -5 -10   14.53    1.43
  -1  -5 -10   13.83    1.33
   1   5  11  215.01    6.91
  -1  -5 -11  218.28    7.66
  -1  -5 -11  226.70    8.00
   1   5  12   47.11    1.86
  -1  -5 -12   48.25    2.30
  -1  -5 -12   48.33    2.09
  -1  -5 -13   40.62    2.00
  -1  -5 -13   40.41    2.11
  -1  -5 -14  125.91    4.04
  -1  -5 -14  117.82    3.44
  -1  -5 -15   82.74    3.67
  -1  -5 -15   81.75    3.74
  -1  -5 -16   64.65    2.54
  -1  -5 -16   64.35    2.82
  -1  -5 -17   49.42    2.25
  -1  -5 -17   44.31    2.57
  -1  -5 -18   -0.35    1.40
  -1  -5 -18    0.69    1.74
  -1  -5 -19    1.54    1.63
  -1  -5 -19    0.18    1.38
  -1  -5 -20   -0.91    1.35
  -1  -5 -20    0.21    1.65
  -1  -5 -21   51.65    2.77
   1   6 -20    1.45    1.60
   1   6 -19    8.56    1.48
   1   6 -18    7.25    1.59
   1   6 -17   24.99    1.89
   1   6 -16   27.76    1.90
   1   6 -15   18.51    1.57
   1   6 -14   10.31    1.53
   1   6 -14   10.25    1.29
   1   6 -13    9.74    1.55
   1   6 -13    8.24    1.17
   1   6 -12   14.06    1.92
   1   6 -12   16.68    1.65
   1   6 -12   15.07    2.28
   1   6 -12   16.90    1.40
   1   6 -11   46.13    3.36
   1   6 -11   45.49    2.12
   1   6 -11   45.14    2.90
   1   6 -11   44.32    1.86
   1   6 -10   23.35    2.93
   1   6 -10   26.16    1.66
   1   6 -10   24.83    2.33
   1   6 -10   26.00    1.55
   1   6  -9    4.67    1.58
   1   6  -9    3.79    1.07
   1   6  -9    3.95    1.77
   1   6  -9    2.13    0.93
   1   6  -8    1.04    1.51
   1   6  -8    1.91    0.96
   1   6  -8    0.41    1.43
  -1  -6   8    1.42    1.39
   1   6  -7  158.08    8.19
   1   6  -7  175.64    6.43
   1   6  -7  163.14    7.51
  -1  -6   7  154.60    6.45
   1   6  -6   63.93    5.38
   1   6  -6   73.97    3.07
   1   6  -6   66.84    3.56
  -1  -6   6   75.87    3.60
   1   6  -5   32.81    1.90
   1   6  -5   30.51    2.44
  -1  -6   5   33.64    2.42
  -1  -6   5   29.50    1.90
   1   6  -4  565.10   15.59
   1   6  -4  605.47   17.79
  -1  -6   4  623.39   18.43
  -1  -6   4  557.48   16.68
   1   6  -3    0.51    0.94
   1   6  -3   -0.06    1.28
  -1  -6   3    0.87    1.81
  -1  -6   3    0.45    0.90
   1   6  -2  456.23   19.14
   1   6  -2  396.90   17.66
  -1  -6   2  412.09   18.56
  -1  -6   2  394.65   17.81
   1   6  -1   52.08    8.77
   1   6  -1   54.70    2.79
  -1  -6   1   57.57    3.19
  -1  -6   1   59.16    5.73
   1   6   0  199.38    9.47
   1   6   0  209.34    7.98
  -1  -6   0  216.06    6.58
  -1  -6   0  215.55    5.51
   1   6   1 1033.03   34.12
   1   6   1 1111.30   11.91
  -1  -6  -1 1054.36   32.65
  -1  -6  -1 1144.74   22.64
   1   6   2  101.88    6.73
   1   6   2  121.27    4.95
  -1  -6  -2  112.25    5.67
  -1  -6  -2  109.04    8.23
   1   6   3    0.67    1.66
   1   6   3    0.68    1.03
  -1  -6  -3    0.38    0.92
  -1  -6  -3    1.03    1.42
   1   6   4   85.91    6.57
  -1  -6  -4   95.71    8.56
  -1  -6  -4   91.47    4.90
   1   6   5  258.24   15.71
  -1  -6  -5  307.72   16.91
   1   6   6   13.19    2.47
   1   6   6   17.39    1.42
  -1  -6  -6   14.77    2.52
   1   6   7    0.49    1.47
   1   6   7    0.64    0.87
  -1  -6  -7    0.32    1.16
  -1  -6  -7    0.34    1.68
   1   6   8  269.86    8.61
  -1  -6  -8  255.93   12.53
  -1  -6  -8  273.78    9.37
  -1  -6  -8  276.00   10.11
   1   6   9  454.20   13.60
  -1  -6  -9  456.16   17.91
  -1  -6  -9  488.44   15.05
  -1  -6  -9  452.03   13.84
   1   6  10   65.91    2.07
  -1  -6 -10   69.04    3.36
  -1  -6 -10   67.54    2.66
  -1  -6 -10   67.68    2.99
   1   6  11   79.22    2.89
  -1  -6 -11   72.38    3.17
  -1  -6 -11   72.93    3.36
  -1  -6 -12   10.49    1.38
  -1  -6 -12   10.74    1.63
  -1  -6 -13   20.76    1.65
  -1  -6 -13   22.06    1.73
  -1  -6 -14   25.72    1.84
  -1  -6 -14   25.23    1.89
  -1  -6 -15    6.01    1.37
  -1  -6 -15    4.93    1.60
  -1  -6 -16    0.64    1.30
  -1  -6 -16    1.99    1.35
  -1  -6 -17   53.61    2.72
  -1  -6 -17   57.91    2.68
  -1  -6 -18   75.79    2.91
  -1  -6 -18   77.32    3.06
  -1  -6 -19   58.56    2.66
  -1  -6 -19   58.78    2.76
  -1  -6 -20    4.08    1.45
  -1  -6 -20    3.83    1.91
  -1  -6 -21    0.64    1.44
  -1  -6 -21   -0.95    1.96
  -1  -6 -22   -0.64    1.99
  -1  -6 -22    0.30    1.76
   1   7 -19    1.81    1.72
   1   7 -18    8.17    1.58
   1   7 -17   44.87    2.20
   1   7 -16    6.10    1.46
   1   7 -15    4.51    1.44
   1   7 -14   10.38    1.53
   1   7 -13    0.44    1.27
   1   7 -13   -0.27    0.97
   1   7 -12    0.32    2.18
   1   7 -12   -0.41    1.20
   1   7 -12    0.63    1.01
   1   7 -11   34.26    3.79
   1   7 -11   39.13    2.01
   1   7 -11   35.63    2.79
   1   7 -11   37.37    1.77
   1   7 -10  173.08    9.25
   1   7 -10  199.36    4.82
   1   7 -10  180.66    5.97
   1   7 -10  199.58    4.63
   1   7  -9  172.35    9.14
   1   7  -9  214.02    5.64
   1   7  -9  187.09    6.56
   1   7  -8   -0.18    1.49
   1   7  -8    0.14    1.07
   1   7  -8   -0.10    1.37
  -1  -7   8    0.40    1.44
   1   7  -7  130.88    7.85
   1   7  -7  144.93    5.12
   1   7  -7  136.22    6.79
  -1  -7   7  146.04    7.14
   1   7  -6  110.14    4.44
   1   7  -6  111.67    5.70
  -1  -7   6  115.44    5.75
  -1  -7   6  103.45    4.24
   1   7  -5  193.99    7.92
   1   7  -5  163.94    7.98
  -1  -7   5  194.93    8.96
  -1  -7   5  177.03    8.20
   1   7  -4  155.38    6.30
   1   7  -4  149.22    7.20
  -1  -7   4  143.45    6.60
  -1  -7   4  141.34    6.32
   1   7  -3   84.86    3.81
   1   7  -3   75.54    4.35
  -1  -7   3   78.09    4.35
  -1  -7   3   76.21    4.17
   1   7  -2  760.90   20.80
  -1  -7   2  834.21   26.07
  -1  -7   2  729.87   21.29
   1   7  -1   49.30    5.29
   1   7  -1   51.15    2.79
  -1  -7   1   53.64    3.47
  -1  -7   1   48.79    2.79
   1   7   0  813.24   24.88
   1   7   0  868.08   24.33
  -1  -7   0  926.59   26.61
  -1  -7   0  885.96   25.85
   1   7   1 1031.50   31.42
   1   7   1 1076.92   29.05
  -1  -7  -1 1022.54   28.28
  -1  -7  -1 1164.56   32.58
   1   7   2   60.20    4.07
   1   7   2   69.75    3.47
  -1  -7  -2   70.96    4.10
  -1  -7  -2   64.22    4.74
   1   7   3   48.65    5.58
   1   7   3   46.54    2.18
  -1  -7  -3   51.10    2.62
  -1  -7  -3   50.32    4.76
   1   7   4   96.54    8.38
   1   7   4  117.79    4.77
  -1  -7  -4  117.91    5.45
  -1  -7  -4  106.58    7.59
   1   7   5  375.46   14.68
  -1  -7  -5  414.39   17.11
  -1  -7  -5  425.33   13.71
   1   7   6   11.35    2.44
  -1  -7  -6   12.03    2.53
   1   7   7    4.32    1.93
   1   7   7    3.65    0.94
  -1  -7  -7    4.16    1.48
   1   7   8   33.87    2.89
   1   7   8   39.49    1.95
  -1  -7  -8   38.10    2.34
  -1  -7  -8   29.36    2.86
   1   7   9  269.73    6.71
  -1  -7  -9  264.55    7.36
  -1  -7  -9  269.31    8.19
  -1  -7 -10   21.05    2.50
  -1  -7 -10   19.34    1.86
  -1  -7 -10   19.35    1.80
  -1  -7 -11   95.34    4.62
  -1  -7 -11   93.54    4.20
  -1  -7 -12   17.01    1.65
  -1  -7 -12   16.82    1.68
  -1  -7 -13  130.95    4.82
  -1  -7 -13  128.30    3.77
  -1  -7 -14   15.58    1.62
  -1  -7 -14   14.30    1.84
  -1  -7 -15  116.18    5.77
  -1  -7 -15  118.12    5.65
  -1  -7 -16   21.83    1.81
  -1  -7 -16   21.85    2.00
  -1  -7 -17    0.10    1.31
  -1  -7 -17    0.41    1.59
  -1  -7 -18    0.40    1.29
  -1  -7 -18    0.01    1.35
  -1  -7 -19   13.95    1.67
  -1  -7 -19   14.64    2.17
  -1  -7 -20    6.00    1.52
  -1  -7 -20    3.77    1.76
  -1  -7 -21   -0.38    1.62
  -1  -7 -21    0.07    1.75
   1   8 -19   48.98    2.60
   1   8 -18    4.01    1.54
   1   8 -17    2.11    1.48
   1   8 -16   15.02    1.68
   1   8 -15   20.77    1.72
   1   8 -14   31.94    1.92
   1   8 -13    2.88    1.28
   1   8 -12   48.53    4.66
   1   8 -12   48.30    2.17
   1   8 -12   49.30    1.98
   1   8 -11   57.98    5.10
   1   8 -11   64.15    2.40
   1   8 -11   57.10    3.46
   1   8 -11   59.83    2.09
   1   8 -10   47.18    4.08
   1   8 -10   48.30    2.13
   1   8 -10   44.79    2.79
   1   8 -10   48.17    1.89
   1   8  -9   51.81    4.30
   1   8  -9   48.87    2.12
   1   8  -9   49.94    3.01
   1   8  -8    5.29    1.76
   1   8  -8    6.24    1.29
   1   8  -8    5.31    1.53
  -1  -8   8    6.76    1.67
   1   8  -7  138.00    8.44
   1   8  -7  173.53    6.56
   1   8  -7  150.61    6.39
  -1  -8   7  173.46    8.94
   1   8  -6   34.15    1.87
   1   8  -6   30.78    2.30
  -1  -8   6   31.43    2.95
  -1  -8   6   30.80    2.50
   1   8  -5    7.85    1.25
   1   8  -5    6.94    1.39
  -1  -8   5    6.61    1.67
  -1  -8   5    7.45    1.22
   1   8  -4   38.94    2.23
   1   8  -4   34.69    2.43
  -1  -8   4   44.52    3.13
  -1  -8   4   34.72    2.67
   1   8  -3   33.38    2.18
   1   8  -3   25.72    2.08
  -1  -8   3   33.13    2.81
  -1  -8   3   26.97    2.31
   1   8  -2   52.52    4.08
   1   8  -2   55.21    2.81
  -1  -8   2   56.61    3.11
  -1  -8   2   52.29    3.29
   1   8  -1    6.79    1.72
   1   8  -1    8.40    1.34
  -1  -8   1    9.37    1.82
  -1  -8   1    8.47    1.25
   1   8   0 1545.28   43.81
   1   8   0 1598.17   14.40
  -1  -8   0 1582.07   18.99
   1   8   1   68.36    4.26
   1   8   1   68.95    3.46
  -1  -8  -1   69.59    3.73
  -1  -8  -1   74.02    4.31
   1   8   2   36.15    3.25
   1   8   2   38.71    2.06
  -1  -8  -2   42.13    2.42
  -1  -8  -2   38.36    3.59
   1   8   3  360.35   18.07
   1   8   3  383.27   11.17
  -1  -8  -3  386.62   12.54
  -1  -8  -3  351.35   15.97
   1   8   4  334.30   16.99
   1   8   4  353.39   11.30
  -1  -8  -4  369.66   12.21
  -1  -8  -4  342.29   14.35
   1   8   5  113.68    8.46
   1   8   5  114.87    3.12
  -1  -8  -5  118.32    6.10
  -1  -8  -5  127.19    8.51
   1   8   6  266.49   13.57
  -1  -8  -6  280.45   12.38
  -1  -8  -6  317.65   11.13
   1   8   7   33.23    4.42
  -1  -8  -7   33.35    4.09
   1   8   8  124.99    7.85
   1   8   8  136.07    4.74
  -1  -8  -8  133.18    8.60
  -1  -8  -9    4.26    1.91
  -1  -8  -9    5.70    1.23
  -1  -8 -10    0.87    1.89
  -1  -8 -10    0.48    1.26
  -1  -8 -10    0.52    1.36
  -1  -8 -11    7.70    1.34
  -1  -8 -11    8.99    1.49
  -1  -8 -12    3.73    1.40
  -1  -8 -12    3.00    1.49
  -1  -8 -13    8.14    1.65
  -1  -8 -13    7.38    1.45
  -1  -8 -14    2.71    1.30
  -1  -8 -14    4.23    1.62
  -1  -8 -15   53.87    2.65
  -1  -8 -15   55.15    2.66
  -1  -8 -16   16.82    1.66
  -1  -8 -16   15.12    1.88
  -1  -8 -17   85.79    2.82
  -1  -8 -17   82.53    3.16
  -1  -8 -18   44.06    2.25
  -1  -8 -18   44.11    2.59
  -1  -8 -19   10.81    1.79
  -1  -8 -19    9.73    2.13
  -1  -8 -20    0.76    1.69
  -1  -8 -20    1.12    1.87
  -1  -8 -21    0.93    1.69
  -1  -8 -21    1.36    2.22
   1   9 -17    1.14    1.54
   1   9 -16    2.59    1.41
   1   9 -15    0.79    1.42
   1   9 -14   37.16    2.03
   1   9 -13   24.86    1.77
   1   9 -12    1.86    1.27
   1   9 -11   17.02    2.78
   1   9 -11   17.38    1.65
   1   9 -11   16.62    1.40
   1   9 -10   19.87    3.12
   1   9 -10   22.06    1.71
   1   9 -10   18.88    1.79
   1   9  -9   40.18    3.95
   1   9  -9   40.09    2.11
   1   9  -9   33.77    2.58
  -1  -9   9   41.85    3.65
   1   9  -8   30.51    3.99
   1   9  -8   34.54    1.95
   1   9  -8   29.12    2.39
  -1  -9   8   34.99    2.99
   1   9  -7    5.11    1.24
   1   9  -7    4.69    1.29
  -1  -9   7    4.89    1.82
   1   9  -6   98.47    3.91
   1   9  -6   84.72    3.87
  -1  -9   6   91.78    5.59
  -1  -9   6   93.92    4.82
   1   9  -5  174.82    6.80
   1   9  -5  152.08    6.63
  -1  -9   5  164.02    7.39
  -1  -9   5  167.83    7.35
   1   9  -4    3.41    1.30
   1   9  -4    3.71    1.14
  -1  -9   4    3.27    1.65
  -1  -9   4    3.17    0.99
   1   9  -3   -0.06    1.23
   1   9  -3   -0.08    0.95
  -1  -9   3   -0.29    1.60
  -1  -9   3   -0.11    0.84
   1   9  -2   28.37    3.55
   1   9  -2   34.41    2.20
  -1  -9   2   31.90    2.63
  -1  -9   2   29.49    2.60
   1   9  -1   79.13    6.00
   1   9  -1   85.71    3.67
  -1  -9   1   76.64    3.82
  -1  -9   1   83.75    4.35
   1   9   0   10.05    1.93
   1   9   0   12.67    1.34
  -1  -9   0   13.81    1.88
  -1  -9   0   12.73    1.63
   1   9   1   27.67    3.34
   1   9   1   27.67    1.80
  -1  -9  -1   30.23    2.55
  -1  -9  -1   29.55    2.27
   1   9   2    6.28    1.81
   1   9   2    8.07    1.19
  -1  -9  -2    7.89    1.66
  -1  -9  -2    7.66    1.53
   1   9   3   68.54    4.80
   1   9   3   65.54    2.45
  -1  -9  -3   66.93    2.89
  -1  -9  -3   72.19    5.07
   1   9   4   40.24    4.20
   1   9   4   42.95    2.10
  -1  -9  -4   41.02    2.80
  -1  -9  -4   38.42    3.45
   1   9   5  303.85   15.79
   1   9   5  337.16   10.49
  -1  -9  -5  320.27   11.45
  -1  -9  -5  311.90   13.79
   1   9   6  587.29   21.97
   1   9   6  636.16   14.29
  -1  -9  -6  626.89   15.76
  -1  -9  -6  579.36   17.77
   1   9   7   86.50    6.87
  -1  -9  -7  100.39    7.49
   1   9   8  162.83   10.23
  -1  -9  -8  173.59    9.31
   1   9   9   59.55    3.30
  -1  -9  -9   63.71    4.86
  -1  -9 -10  284.16    7.67
  -1  -9 -10  278.34    7.16
  -1  -9 -11   64.76    2.71
  -1  -9 -11   63.22    2.89
  -1  -9 -12    3.42    1.51
  -1  -9 -12    2.26    1.69
  -1  -9 -13   25.53    1.97
  -1  -9 -13   25.49    2.17
  -1  -9 -14   61.25    3.05
  -1  -9 -14   55.71    2.60
  -1  -9 -15    3.77    1.60
  -1  -9 -15    2.66    1.43
  -1  -9 -16    1.35    1.54
  -1  -9 -16    0.69    1.43
  -1  -9 -17    1.70    1.67
  -1  -9 -17    0.87    1.50
  -1  -9 -18    8.24    1.59
  -1  -9 -18    8.96    2.00
  -1  -9 -19    0.38    1.49
  -1  -9 -19    3.08    1.96
  -1  -9 -20    1.88    1.49
  -1  -9 -20    0.36    1.92
   1  10 -15    2.47    1.49
   1  10 -14    6.43    1.49
   1  10 -13   37.93    2.06
   1  10 -12   18.19    1.71
   1  10 -11    0.80    1.37
   1  10 -10   49.22    2.25
  -1 -10  10   53.21    3.34
   1  10  -9   33.99    3.74
   1  10  -9   37.36    1.98
   1  10  -9   34.70    2.37
  -1 -10   9   39.69    3.79
   1  10  -8    1.95    1.82
   1  10  -8    0.85    1.25
   1  10  -8    0.88    1.12
  -1 -10   8    0.63    1.92
   1  10  -7    2.75    1.28
   1  10  -7    2.40    1.18
  -1 -10   7    1.97    1.92
   1  10  -6   36.22    2.07
   1  10  -6   31.54    2.20
  -1 -10   6   29.97    3.22
  -1 -10   6   34.15    2.43
   1  10  -5  117.85    5.33
   1  10  -5  107.45    4.49
  -1 -10   5  105.34    5.32
  -1 -10   5  108.99    5.52
   1  10  -4   63.19    3.91
   1  10  -4   52.40    2.44
  -1 -10   4   60.98    4.12
  -1 -10   4   52.91    3.32
   1  10  -3   81.08    6.17
   1  10  -3   77.20    3.54
  -1 -10   3   85.46    4.88
  -1 -10   3   72.96    4.32
   1  10  -2   70.26    6.25
   1  10  -2   67.64    2.85
  -1 -10   2   73.78    4.74
  -1 -10   2   69.28    3.76
   1  10  -1   91.62    5.78
   1  10  -1  102.39    4.28
  -1 -10   1  108.32    5.44
  -1 -10   1   94.18    5.05
   1  10   0  609.13   17.20
   1  10   0  620.64   14.50
  -1 -10   0  676.72   17.48
  -1 -10   0  606.22   16.73
   1  10   1  374.11   14.45
   1  10   1  401.50   10.10
  -1 -10  -1  406.05   11.50
  -1 -10  -1  383.16   11.31
   1  10   2    2.29    1.77
   1  10   2    2.57    1.07
  -1 -10  -2    2.30    1.29
  -1 -10  -2    1.54    1.31
   1  10   3   11.89    2.10
   1  10   3   14.78    1.39
  -1 -10  -3   13.67    1.85
  -1 -10  -3   12.83    2.04
   1  10   4   24.10    3.64
   1  10   4   22.00    1.42
  -1 -10  -4   20.65    1.91
  -1 -10  -4   23.03    2.59
   1  10   5   50.07    4.08
  -1 -10  -5   50.83    4.34
  -1 -10  -5   47.11    3.13
   1  10   6   59.25    4.98
  -1 -10  -6   59.61    4.43
  -1 -10  -6   58.84    3.33
   1  10   7   69.71    6.16
  -1 -10  -7   71.56    4.92
  -1 -10  -7   65.65    3.24
   1  10   8   96.65    6.50
  -1 -10  -8  108.57    6.47
   1  10   9  674.36   19.14
  -1 -10  -9  683.04   12.33
  -1 -10 -11    2.62    1.31
  -1 -10 -11    2.01    1.74
  -1 -10 -12    1.76    1.56
  -1 -10 -12    0.31    1.68
  -1 -10 -13  120.87    6.16
  -1 -10 -13  123.45    5.98
  -1 -10 -14   11.11    1.57
  -1 -10 -14   11.94    1.93
  -1 -10 -15   13.38    1.83
  -1 -10 -15   11.46    1.91
  -1 -10 -16   89.72    3.49
  -1 -10 -16   84.69    3.58
  -1 -10 -17    1.12    1.70
  -1 -10 -17   -0.46    1.91
  -1 -10 -18   12.82    2.07
  -1 -10 -18   12.29    2.14
  -1 -10 -19    0.38    1.47
  -1 -10 -19    0.01    1.92
  -1 -10 -20   -0.79    1.58
  -1 -10 -20    0.11    1.76
   1  11 -12   58.79    2.42
   1  11 -11    1.20    1.27
   1  11 -10   64.85    2.58
   1  11  -9   11.55    1.59
  -1 -11   9   10.23    2.05
   1  11  -8   13.38    1.72
  -1 -11   8   11.27    2.38
   1  11  -7   72.95    2.82
   1  11  -7   63.08    2.59
  -1 -11   7   71.90    5.58
   1  11  -6  396.90   11.82
   1  11  -6  391.12   11.38
  -1 -11   6  391.96   13.88
  -1 -11   6  383.54   12.24
   1  11  -5  226.70   10.06
   1  11  -5  219.45    7.42
  -1 -11   5  227.49    8.70
  -1 -11   5  222.09    8.24
   1  11  -4    7.45    1.82
   1  11  -4    6.60    1.17
  -1 -11   4    6.93    2.01
  -1 -11   4    6.49    1.14
   1  11  -3    8.00    1.96
   1  11  -3    7.50    1.17
  -1 -11   3    7.71    2.06
  -1 -11   3    7.67    1.34
   1  11  -2  108.98    7.53
   1  11  -2  115.63    4.41
  -1 -11   2  126.09    5.85
  -1 -11   2  111.65    5.67
   1  11  -1   13.99    2.15
   1  11  -1   16.61    1.45
  -1 -11   1   17.46    2.33
  -1 -11   1   15.40    1.81
   1  11   0  282.47    9.69
   1  11   0  280.89    7.30
  -1 -11   0  274.16    8.46
  -1 -11   0  272.75    8.98
   1  11   1   12.69    2.13
   1  11   1   13.34    1.21
  -1 -11  -1   13.32    2.00
  -1 -11  -1   13.62    1.92
   1  11   2   31.20    3.49
   1  11   2   32.15    1.82
  -1 -11  -2   33.76    2.43
  -1 -11  -2   33.11    2.99
   1  11   3   14.77    2.36
  -1 -11  -3   15.81    1.96
  -1 -11  -3   17.37    1.96
   1  11   4   62.99    4.50
  -1 -11  -4   68.16    4.20
  -1 -11  -4   67.94    3.07
   1  11   5   26.55    2.91
  -1 -11  -5   23.96    2.76
  -1 -11  -5   25.64    2.01
   1  11   6    0.63    1.92
  -1 -11  -6    0.38    1.69
  -1 -11  -6    0.27    1.33
   1  11   7    3.11    2.42
  -1 -11  -7    4.09    1.93
  -1 -11  -7    5.76    1.73
   1  11   8   20.97    3.23
  -1 -11  -8   21.80    3.25
  -1 -11  -8   22.53    2.16
   1  11   9  221.78   10.73
  -1 -11 -11  160.20    8.06
  -1 -11 -11  130.15    6.50
  -1 -11 -12   10.24    1.55
  -1 -11 -12    8.98    1.87
  -1 -11 -13   17.94    1.90
  -1 -11 -13   14.67    1.82
  -1 -11 -14   20.63    1.96
  -1 -11 -14   21.41    2.17
  -1 -11 -15    4.50    1.69
  -1 -11 -15    4.42    1.63
  -1 -11 -16    2.25    1.47
  -1 -11 -16    2.72    2.19
  -1 -11 -17    3.09    1.51
  -1 -11 -17    2.64    2.06
  -1 -11 -18   24.06    2.15
  -1 -11 -18   21.62    2.13
  -1 -11 -19    1.43    1.53
  -1 -11 -19   -0.36    2.05
   1  12  -9    0.14    1.53
   1  12  -8   14.77    1.84
  -1 -12   8   16.32    2.55
   1  12  -7  103.44    4.10
  -1 -12   7   98.03    6.83
   1  12  -6   29.40    2.86
   1  12  -6   29.13    1.86
  -1 -12   6   26.67    3.31
   1  12  -5    6.89    2.04
   1  12  -5    6.40    1.24
  -1 -12   5    6.45    2.05
   1  12  -4    1.45    1.73
   1  12  -4    1.48    1.01
  -1 -12   4    1.93    2.08
  -1 -12   4    1.85    1.18
   1  12  -3   32.61    3.35
   1  12  -3   34.42    1.85
  -1 -12   3   34.11    2.82
  -1 -12   3   34.64    2.57
   1  12  -2   27.77    2.51
   1  12  -2   25.88    1.75
  -1 -12   2   27.69    2.67
  -1 -12   2   24.93    2.15
   1  12  -1    4.09    1.95
   1  12  -1    4.54    1.00
  -1 -12   1    4.93    1.77
  -1 -12   1    5.07    1.20
   1  12   0    1.70    1.85
   1  12   0    3.45    1.09
  -1 -12   0    1.22    1.83
  -1 -12   0    3.21    1.29
   1  12   1   16.76    2.44
  -1 -12  -1   17.34    2.15
  -1 -12  -1   16.32    2.08
   1  12   2    1.95    1.85
  -1 -12  -2    2.75    1.40
  -1 -12  -2    1.87    1.51
   1  12   3  112.03    6.45
  -1 -12  -3  119.32    5.31
  -1 -12  -3  119.09    5.11
   1  12   4   16.30    2.50
  -1 -12  -4   15.59    2.12
  -1 -12  -4   19.19    2.15
   1  12   5   50.46    4.26
  -1 -12  -5   52.25    3.45
  -1 -12  -5   56.46    3.34
   1  12   6   50.47    4.72
  -1 -12  -6   53.61    3.86
  -1 -12  -6   58.82    2.98
   1  12   7    9.03    2.46
  -1 -12  -7   10.23    2.63
  -1 -12  -7   11.18    1.93
   1  12   8   28.62    4.09
  -1 -12  -8   30.28    3.19
  -1 -12  -8   28.15    2.41
   1  12   9  135.84    9.16
  -1 -12  -9  142.17    6.80
  -1 -12 -11    1.26    1.53
  -1 -12 -12   26.24    2.60
  -1 -12 -12   25.47    2.29
  -1 -12 -13    5.60    1.43
  -1 -12 -13    4.48    1.60
  -1 -12 -14    1.03    1.57
  -1 -12 -14   -0.44    1.85
  -1 -12 -15   67.77    3.31
  -1 -12 -15   64.84    3.33
  -1 -12 -16    0.54    1.72
  -1 -12 -16    1.70    1.91
  -1 -12 -17    2.39    1.74
  -1 -12 -17    0.37    1.70
  -1 -12 -18   24.77    2.16
  -1 -12 -18   23.31    2.61
  -1 -12 -19   10.53    1.89
  -1 -12 -19    7.76    2.29
  -1 -13   7   43.06    4.38
   1  13  -6   -0.33    1.81
  -1 -13   6   -0.22    2.13
   1  13  -5  371.30   18.56
   1  13  -5  341.51   13.93
  -1 -13   5  398.56   18.54
   1  13  -4   17.65    3.06
   1  13  -4   15.05    1.37
  -1 -13   4   17.80    2.50
   1  13  -3   18.33    2.35
   1  13  -3   17.05    1.50
  -1 -13   3   18.44    3.10
   1  13  -2    1.09    1.91
   1  13  -2    2.48    1.06
  -1 -13   2    2.50    2.03
   1  13  -1    0.11    1.90
  -1 -13   1   -0.52    1.91
   1  13   0  388.55   12.64
  -1 -13   0  358.98   10.90
   1  13   1   52.04    3.56
  -1 -13  -1   46.36    3.15
  -1 -13  -1   54.35    3.45
   1  13   2  102.39    5.02
  -1 -13  -2  107.73    5.09
  -1 -13  -2  100.48    4.77
   1  13   3  199.62    7.63
  -1 -13  -3  205.88    8.16
  -1 -13  -3  195.27    7.91
   1  13   4   48.71    4.55
  -1 -13  -4   50.25    3.67
  -1 -13  -4   51.85    3.07
   1  13   5   33.25    3.66
  -1 -13  -5   35.14    3.32
  -1 -13  -5   37.46    2.73
   1  13   6   80.06    5.54
  -1 -13  -6   85.66    5.06
  -1 -13  -6   93.19    4.95
   1  13   7   20.28    3.01
  -1 -13  -7   19.81    2.43
  -1 -13  -7   19.80    2.01
   1  13   8   -1.39    2.19
  -1 -13  -8   -0.26    1.51
   1  13   9   31.74    3.75
  -1 -13  -9   32.51    2.35
  -1 -13 -10  175.89    5.22
  -1 -13 -11   16.79    1.82
  -1 -13 -12  176.60    4.85
  -1 -13 -13    1.50    1.59
  -1 -13 -13    1.59    1.67
  -1 -13 -14   -1.64    1.57
  -1 -13 -14    1.58    1.59
  -1 -13 -15   15.83    1.92
  -1 -13 -15   15.49    2.28
  -1 -13 -16    3.77    1.77
  -1 -13 -16    2.05    1.74
  -1 -13 -17   15.59    2.26
  -1 -13 -17   16.82    2.42
  -1 -13 -18   34.09    2.48
  -1 -13 -18   35.66    2.78
  -1 -14   6   50.99    4.25
  -1 -14   5   21.81    2.74
  -1 -14   4   13.21    2.40
  -1 -14   3   20.14    3.18
   1  14  -2   37.30    2.99
  -1 -14   2   36.52    2.79
   1  14  -1   18.96    2.58
  -1 -14   1   18.77    2.35
   1  14   0   23.89    2.67
  -1 -14   0   24.63    3.07
   1  14   1    5.77    2.24
  -1 -14  -1    6.24    2.21
   1  14   2   17.95    2.53
  -1 -14  -2   19.81    2.29
   1  14   3   58.88    3.75
  -1 -14  -3   60.30    3.03
   1  14   4    5.55    2.29
  -1 -14  -4    8.26    1.88
   1  14   5   95.29    5.27
  -1 -14  -5  108.26    3.96
   1  14   6   40.28    3.90
  -1 -14  -6   35.68    2.70
   1  14   7    1.37    2.22
  -1 -14  -7    0.01    1.83
   1  14   8    5.20    2.34
  -1 -14  -8    7.84    2.05
   1  14   9    1.74    2.32
  -1 -14  -9    1.36    1.91
  -1 -14 -10   16.26    1.87
  -1 -14 -10   16.51    2.30
  -1 -14 -11   13.20    1.73
  -1 -14 -11   17.25    2.22
  -1 -14 -12    1.94    1.53
  -1 -14 -13    8.06    1.77
  -1 -14 -14   52.04    2.78
  -1 -14 -14   54.20    2.83
  -1 -14 -15   40.73    2.57
  -1 -14 -15   43.46    2.89
  -1 -14 -16    0.64    1.48
  -1 -14 -16    0.82    2.23
  -1 -14 -17    1.75    1.46
  -1 -14 -17    0.91    2.10
  -1 -15   5   26.50    3.28
  -1 -15   4   12.76    2.63
  -1 -15   3    1.06    2.28
  -1 -15   2    9.80    2.43
  -1 -15   1   73.94    4.01
  -1 -15   0   -0.53    2.22
  -1 -15  -1   25.67    2.79
   1  15   2   37.96    2.99
  -1 -15  -2   34.67    2.63
   1  15   3    2.59    2.05
  -1 -15  -3    1.95    2.08
   1  15   4    5.42    2.31
  -1 -15  -4    3.06    2.12
   1  15   5    1.34    2.21
  -1 -15  -5    1.50    1.98
   1  15   6   10.74    2.65
  -1 -15  -6   12.72    2.24
   1  15   7    2.16    2.20
  -1 -15  -7    2.70    1.80
   1  15   8    4.28    2.44
  -1 -15  -8    2.88    1.97
  -1 -15  -9    6.06    1.86
  -1 -15 -10   10.67    1.57
  -1 -15 -10   10.52    2.22
  -1 -15 -11    0.79    1.45
  -1 -15 -11    1.53    2.02
  -1 -15 -12    2.05    1.49
  -1 -15 -12    1.71    1.81
  -1 -15 -13    5.95    1.65
  -1 -15 -14   12.78    2.02
  -1 -15 -15   28.14    2.46
  -1 -15 -15   29.77    2.84
  -1 -15 -16    2.49    1.70
  -1 -15 -16    3.95    2.44
  -1 -16   4   34.92    3.86
  -1 -16   3   14.86    2.51
  -1 -16   2    2.70    2.39
  -1 -16   1   60.92    3.95
  -1 -16   0    1.39    2.28
  -1 -16  -1   79.48    4.08
  -1 -16  -2   13.28    2.46
  -1 -16  -3   80.14    4.38
  -1 -16  -4   12.37    2.35
  -1 -16  -5    1.45    2.08
   1  16   6    9.96    2.38
  -1 -16  -6   12.32    2.04
   1  16   7   15.81    2.84
  -1 -16  -7   21.22    2.48
  -1 -16  -8    0.37    1.99
  -1 -16  -9   -0.06    1.33
  -1 -16  -9   -0.09    2.10
  -1 -16 -10   74.83    3.49
  -1 -16 -10   76.46    3.64
  -1 -16 -11    6.40    1.54
  -1 -16 -11    6.63    2.00
  -1 -16 -12    4.94    1.65
  -1 -16 -12    1.97    1.97
  -1 -16 -13    0.83    1.64
  -1 -16 -13    0.72    2.35
  -1 -16 -14   16.91    1.92
  -1 -16 -15   20.85    1.94
  -1 -17   3    3.87    2.48
  -1 -17   2   37.64    3.75
  -1 -17   1    2.82    2.37
  -1 -17   0   40.21    3.54
  -1 -17  -1   17.55    2.65
  -1 -17  -2   50.92    3.75
  -1 -17  -3   -0.28    2.16
  -1 -17  -4    5.11    2.32
  -1 -17  -5   -0.28    2.17
  -1 -17  -6    2.16    2.22
  -1 -17  -7    0.65    1.87
  -1 -17  -8   20.19    2.39
  -1 -17  -9    1.28    1.97
  -1 -17 -10    0.18    2.16
  -1 -17 -11   19.92    2.71
  -1 -17 -12    1.23    2.56
  -1 -17 -13    5.46    2.12
  -1 -18   1    2.15    2.39
  -1 -18   0    1.05    2.32
  -1 -18  -1    6.92    2.21
  -1 -18  -2   -1.12    2.03
  -1 -18  -3    2.74    2.58
  -1 -18  -4   12.01    2.58
  -1 -18  -5    7.07    2.35
  -1 -18  -6    8.69    2.47
  -1 -18  -7   30.62    2.86
  -1 -18  -8    2.38    2.15
  -1 -18  -9   15.22    2.52
  -1 -18 -10   35.50    2.96
  -1 -18 -11    0.08    2.08
  -1 -19   0   56.17    4.47
  -1 -19  -1    1.46    2.57
  -1 -19  -2    7.23    2.76
  -1 -19  -3   33.02    3.30
  -1 -19  -4   -0.28    2.44
  -1 -19  -5    8.96    2.47
  -1 -19  -6   -1.51    2.04
  -1 -19  -7   11.57    2.57
  -1 -19  -8    2.73    2.30
  -1 -19  -9   29.31    3.07
  -1 -20  -1    1.37    2.69
  -1 -20  -2    2.18    2.76
  -1 -20  -3   11.95    2.85
  -1 -20  -4   25.76    3.11
   2 -19  -6   14.96    2.35
   2 -19  -5    2.23    2.08
   2 -19  -4    2.52    2.17
   2 -19  -3    3.86    2.24
   2 -19  -2    0.85    2.17
   2 -19  -1    0.54    2.04
   2 -18  -9    0.86    1.83
  -2  18   9   -1.15    2.90
   2 -18  -8   33.19    2.39
  -2  18   8   27.87    3.97
   2 -18  -7    7.18    2.13
   2 -18  -6    6.17    2.25
   2 -18  -5    2.68    1.77
   2 -18  -4   -0.08    1.83
   2 -18  -3   32.22    2.50
   2 -18  -2   16.79    2.35
   2 -18  -1   -0.55    1.90
   2 -18   0    6.73    2.25
   2 -17 -11    2.42    2.07
  -2  17  11    1.86    3.17
   2 -17 -10    3.77    1.95
  -2  17  10    2.41    2.88
   2 -17  -9   11.35    2.22
  -2  17   9    4.69    2.84
   2 -17  -8    0.53    1.99
  -2  17   8    0.22    2.62
   2 -17  -7    1.20    1.87
  -2  17   7    0.22    2.66
   2 -17  -6    0.09    1.90
  -2  17   6    0.16    2.47
   2 -17  -5   43.27    2.90
  -2  17   5   40.38    3.67
   2 -17  -4   18.20    2.08
  -2  17   4   18.43    3.26
   2 -17  -3    1.04    1.53
  -2  17   3    1.13    2.49
   2 -17  -2   -0.11    1.74
  -2  17   2   -0.56    3.08
   2 -17  -1    7.77    1.98
   2 -17   0    9.73    2.04
   2 -17   1    1.38    1.89
   2 -16 -13    7.29    2.05
  -2  16  13    6.36    2.99
   2 -16 -12   14.77    1.98
  -2  16  12   13.99    3.24
   2 -16 -11    0.54    1.62
  -2  16  11   -2.28    2.28
   2 -16 -10    0.75    1.61
  -2  16  10   -1.15    2.61
   2 -16  -9   -0.48    1.76
  -2  16   9    1.05    2.63
   2 -16  -8    5.17    1.81
  -2  16   8    9.38    2.78
   2 -16  -7   54.22    2.93
  -2  16   7   46.72    4.13
   2 -16  -6   21.99    2.23
  -2  16   6   21.66    3.06
   2 -16  -5   -0.52    1.45
  -2  16   5   -0.82    2.55
   2 -16  -4   39.39    2.50
  -2  16   4   36.28    3.99
   2 -16  -3   -0.10    1.69
  -2  16   3   -2.54    2.45
   2 -16  -2    4.19    1.59
  -2  16   2    3.17    2.25
   2 -16  -1   10.64    1.97
  -2  16   1   11.28    2.44
   2 -16   0   38.78    2.43
  -2  16   0   38.94    4.30
   2 -16   1    2.47    1.52
  -2  16  -1    2.73    2.45
   2 -16   2   16.35    2.24
  -2  16  -2   17.57    2.60
   2 -16   3   -1.10    1.93
  -2  16  -3   -0.69    2.17
  -2  15  14    1.06    2.83
   2 -15 -13    3.39    1.65
  -2  15  13    2.03    2.47
   2 -15 -12    1.82    1.77
  -2  15  12    3.79    2.82
   2 -15 -11    1.59    1.98
  -2  15  11   -0.28    2.47
   2 -15 -10    2.80    1.78
  -2  15  10    1.00    2.75
   2 -15  -9    8.48    1.62
  -2  15   9   11.29    2.73
   2 -15  -8   -1.46    1.67
  -2  15   8    2.50    2.64
   2 -15  -7    3.97    1.70
  -2  15   7    2.55    2.57
   2 -15  -6    6.90    1.54
  -2  15   6    7.47    2.33
   2 -15  -5   13.40    1.72
  -2  15   5   12.65    2.71
   2 -15  -4    0.87    1.64
  -2  15   4   -1.82    2.30
   2 -15  -3   32.30    2.14
  -2  15   3   36.50    3.67
   2 -15  -2    2.08    1.73
  -2  15   2    1.46    2.12
   2 -15  -1    2.46    1.62
  -2  15   1    1.96    2.09
   2 -15   0    1.68    1.73
  -2  15   0    2.04    2.16
   2 -15   1    1.01    1.65
  -2  15  -1    0.72    2.15
   2 -15   2   23.82    2.29
  -2  15  -2   23.86    3.01
   2 -15   3   11.91    2.12
  -2  15  -3   11.30    2.24
   2 -15   4   43.07    2.93
  -2  15  -4   40.83    3.56
  -2  15  -5   58.53    4.64
  -2  15  -6   14.51    2.14
  -2  15  -7   -1.31    1.92
   2 -14 -15    0.16    1.91
  -2  14  15    3.36    3.26
  -2  14  14    2.18    2.87
  -2  14  13   57.79    4.66
   2 -14 -12  103.55    3.54
  -2  14  12  104.21    6.82
   2 -14 -11    1.18    1.71
  -2  14  11    1.14    2.69
   2 -14 -10    9.91    1.90
  -2  14  10    8.13    2.87
   2 -14  -9    8.13    1.63
  -2  14   9   10.49    2.91
   2 -14  -8   25.08    2.03
  -2  14   8   23.23    3.49
   2 -14  -7    0.57    1.65
  -2  14   7    0.20    2.45
   2 -14  -6    2.80    1.69
  -2  14   6   -0.61    2.31
   2 -14  -5   42.14    2.43
  -2  14   5   33.46    3.75
   2 -14  -4   37.10    2.32
  -2  14   4   32.83    4.22
   2 -14  -3    7.35    1.72
  -2  14   3    9.27    2.43
   2 -14  -2   29.00    2.18
  -2  14   2   26.16    3.13
   2 -14  -1  130.51    6.61
  -2  14   1  135.09    8.51
   2 -14   0   -0.39    1.55
  -2  14   0   -0.02    2.04
   2 -14   1    2.39    1.58
  -2  14  -1    1.78    2.01
   2 -14   2    0.72    1.68
  -2  14  -2    0.12    1.84
   2 -14   3   19.77    2.32
  -2  14  -3   18.79    2.72
   2 -14   4   24.54    2.42
  -2  14  -4   24.38    3.03
   2 -14   5   21.24    2.50
  -2  14  -5   21.66    2.87
  -2  14  -6   13.30    2.09
  -2  14  -7   27.15    2.52
  -2  14  -8    5.23    1.84
  -2  14  -9   27.69    2.65
  -2  14 -10    4.30    1.80
   2 -13 -16   24.38    2.16
  -2  13  16   29.64    3.58
   2 -13 -15    3.95    1.78
  -2  13  15   -1.83    2.44
   2 -13 -14   38.04    2.44
  -2  13  14   40.29    4.11
  -2  13  13   52.38    4.64
  -2  13  12   -0.40    2.72
   2 -13 -11   43.37    2.30
  -2  13  11   45.94    4.56
   2 -13 -10   87.10    3.26
  -2  13  10   93.27    6.25
   2 -13  -9   -1.20    1.42
  -2  13   9    0.38    2.63
   2 -13  -8  105.76    3.53
  -2  13   8  107.65    6.36
   2 -13  -7    2.16    1.38
  -2  13   7    2.48    2.13
   2 -13  -6   37.64    2.25
  -2  13   6   31.27    3.77
   2 -13  -5   37.43    2.13
  -2  13   5   32.97    3.84
   2 -13  -4   16.64    1.66
  -2  13   4   12.41    2.69
   2 -13  -3    9.69    1.63
  -2  13   3   10.11    2.47
   2 -13  -2   32.89    2.07
   2 -13  -2   29.32    2.32
  -2  13   2   32.06    3.52
   2 -13  -1  133.55    4.05
   2 -13  -1  130.16    4.75
  -2  13   1  139.98    8.76
   2 -13   0  150.30    7.07
   2 -13   0  142.52    6.88
  -2  13   0  156.23    9.80
   2 -13   1  108.17    5.11
   2 -13   1  101.79    4.81
  -2  13  -1  114.55    7.15
  -2  13  -1   99.99    3.77
   2 -13   2   -0.06    1.46
   2 -13   2    1.12    1.21
  -2  13  -2   -0.58    1.84
  -2  13  -2    0.37    0.93
   2 -13   3    9.58    1.76
   2 -13   3    9.54    1.56
  -2  13  -3   10.34    2.01
  -2  13  -3   11.54    1.20
   2 -13   4   52.87    3.36
   2 -13   4   46.17    2.84
  -2  13  -4   45.86    3.63
  -2  13  -4   55.65    1.98
   2 -13   5    4.37    1.98
  -2  13  -5    3.74    2.04
   2 -13   6   -0.54    1.86
  -2  13  -6   -0.45    1.54
  -2  13  -7  108.78    5.44
  -2  13  -8    0.29    1.63
  -2  13  -9    3.76    1.78
  -2  13 -10    0.33    1.72
  -2  13 -11    5.47    1.74
  -2  13 -12    6.50    1.74
   2 -12 -17    1.14    1.89
   2 -12 -16   20.94    1.96
  -2  12  16   18.30    3.18
   2 -12 -15    7.01    1.84
  -2  12  15    4.48    3.14
   2 -12 -14    4.20    1.54
  -2  12  14    2.61    2.49
  -2  12  13    2.41    2.72
  -2  12  12    4.95    2.76
  -2  12  11    3.94    2.87
   2 -12 -10  186.05    4.54
  -2  12  10  157.74    7.08
   2 -12  -9   16.56    1.76
  -2  12   9   18.17    3.04
   2 -12  -8    0.73    1.38
  -2  12   8    0.24    2.49
   2 -12  -7  174.70    7.53
  -2  12   7  178.29   11.15
   2 -12  -6   -0.96    1.40
  -2  12   6    1.03    2.43
   2 -12  -5   34.25    1.99
  -2  12   5   34.68    3.60
   2 -12  -4  130.78    4.67
  -2  12   4  115.20    6.80
   2 -12  -3  117.10    5.07
  -2  12   3  118.00    7.36
   2 -12  -2   20.54    1.90
   2 -12  -2   17.19    2.19
  -2  12   2   20.85    2.86
   2 -12  -1   11.09    1.65
   2 -12  -1   11.36    1.63
  -2  12   1   14.14    2.46
   2 -12   0    4.46    1.48
   2 -12   0    3.25    1.58
  -2  12   0    2.55    1.87
  -2  12   0    4.94    1.02
   2 -12   1  212.87    7.64
   2 -12   1  191.01    7.24
  -2  12  -1  207.22    9.67
  -2  12  -1  212.78    6.25
   2 -12   2    0.21    1.44
   2 -12   2    0.92    1.23
  -2  12  -2    0.03    1.87
  -2  12  -2    0.75    0.94
   2 -12   3  241.68    8.40
   2 -12   3  221.78    7.42
  -2  12  -3  235.74    9.41
  -2  12  -3  241.03    6.25
   2 -12   4   33.16    2.79
   2 -12   4   26.84    2.15
  -2  12  -4   30.48    3.07
  -2  12  -4   32.23    1.56
   2 -12   5   61.37    3.50
   2 -12   5   55.58    2.89
  -2  12  -5   62.02    4.02
  -2  12  -5   62.80    2.07
   2 -12   6  365.18    8.61
   2 -12   6  319.90   13.18
  -2  12  -6  365.83    9.29
   2 -12   7    3.02    2.09
   2 -12   7    0.77    1.11
  -2  12  -7    1.57    1.74
  -2  12  -8  202.94    9.75
  -2  12  -9   12.13    1.73
  -2  12 -10    3.05    1.57
  -2  12 -11    5.30    1.57
  -2  12 -12    6.50    1.60
  -2  12 -13    1.81    1.50
  -2  12 -14   15.61    1.79
  -2  12 -15    6.83    1.63
   2 -11 -18    0.55    1.74
   2 -11 -18    1.54    2.05
   2 -11 -17   16.33    2.08
   2 -11 -16    4.03    1.89
  -2  11  16    1.56    2.73
   2 -11 -15   20.87    2.25
  -2  11  15   19.42    3.30
   2 -11 -14   16.90    1.81
  -2  11  14   19.89    2.82
   2 -11 -13   14.53    1.74
  -2  11  13   19.18    3.11
  -2  11  12   18.95    3.03
  -2  11  11  139.70    7.63
   2 -11 -10   53.17    2.38
  -2  11  10   53.45    5.00
   2 -11  -9   57.23    2.52
  -2  11   9   61.33    5.63
   2 -11  -8   10.82    1.53
  -2  11   8   10.43    2.70
   2 -11  -7    2.72    1.25
  -2  11   7    3.44    2.11
   2 -11  -6  146.87    5.27
  -2  11   6  147.05    7.76
   2 -11  -5    6.77    1.33
  -2  11   5    7.63    2.40
   2 -11  -4   11.82    1.39
   2 -11  -4   11.44    2.06
  -2  11   4   14.07    2.67
   2 -11  -3   75.61    2.85
   2 -11  -3   68.82    3.87
  -2  11   3   71.49    5.34
   2 -11  -2  151.28    4.69
   2 -11  -2  132.84    4.98
  -2  11   2  143.00    8.09
  -2  11   2  146.57    4.02
   2 -11  -1  100.73    4.22
   2 -11  -1   96.63    5.24
  -2  11   1   99.98    6.46
  -2  11   1  100.89    3.61
   2 -11   0   44.69    2.52
   2 -11   0   39.79    2.74
  -2  11   0   44.40    4.06
  -2  11   0   41.00    1.73
   2 -11   1   45.41    2.51
   2 -11   1   42.54    2.73
  -2  11  -1   45.38    3.91
  -2  11  -1   48.84    1.91
   2 -11   2   34.30    2.28
   2 -11   2   31.72    2.20
  -2  11  -2   35.26    2.87
  -2  11  -2   31.82    1.61
   2 -11   3   45.68    2.86
   2 -11   3   43.11    2.68
  -2  11  -3   46.16    3.85
  -2  11  -3   45.23    1.88
   2 -11   4   45.11    2.76
   2 -11   4   42.46    2.65
  -2  11  -4   47.11    3.30
  -2  11  -4   42.01    1.72
   2 -11   5    4.18    1.68
   2 -11   5    2.46    1.26
  -2  11  -5    2.93    1.56
  -2  11  -5    1.28    0.89
   2 -11   6    2.20    1.90
   2 -11   6    0.60    1.16
  -2  11  -6    2.05    1.53
  -2  11  -6    0.72    0.85
   2 -11   7   70.42    4.50
   2 -11   7   69.21    3.22
  -2  11  -7   74.66    3.23
  -2  11  -7   80.16    2.32
   2 -11   8    2.42    1.23
  -2  11  -8    1.13    1.55
  -2  11  -9  140.55    6.65
  -2  11 -10    1.65    1.53
  -2  11 -11    5.38    1.37
  -2  11 -12    1.30    1.53
  -2  11 -13    1.74    1.48
  -2  11 -14   -0.33    1.54
  -2  11 -15    1.06    1.28
  -2  11 -16   29.12    2.03
  -2  11 -17    3.26    1.62
   2 -10 -19    5.52    1.63
   2 -10 -19    4.26    1.87
   2 -10 -18    2.44    1.56
   2 -10 -18    1.71    1.54
   2 -10 -17   17.32    2.05
   2 -10 -16    1.91    1.66
  -2  10  16   -0.74    2.67
   2 -10 -15    3.97    1.68
  -2  10  15    2.14    2.41
   2 -10 -14   30.74    2.01
  -2  10  14   33.24    3.29
   2 -10 -13    0.53    1.55
  -2  10  13   -2.39    2.74
   2 -10 -12   41.75    2.22
  -2  10  12   58.54    4.03
  -2  10  11  156.96    9.60
  -2  10  10   20.01    2.95
   2 -10  -9   57.00    2.45
  -2  10   9   53.49    4.56
   2 -10  -8   40.54    2.18
  -2  10   8   34.87    3.51
   2 -10  -7   34.22    2.02
  -2  10   7   30.91    3.17
   2 -10  -6  264.51    6.45
  -2  10   6  259.32   11.87
   2 -10  -5    6.05    1.18
   2 -10  -5    6.03    1.46
  -2  10   5    4.52    1.89
   2 -10  -4    5.04    1.30
   2 -10  -4    5.25    1.51
  -2  10   4    4.80    2.07
   2 -10  -3   35.84    2.14
   2 -10  -3   31.06    2.81
  -2  10   3   27.12    2.95
  -2  10   3   33.94    1.64
   2 -10  -2   15.23    1.42
   2 -10  -2   17.55    2.03
  -2  10   2   18.22    2.49
  -2  10   2   15.93    1.25
   2 -10  -1  165.60    6.71
   2 -10  -1  155.66    7.32
  -2  10   1  161.82    9.60
  -2  10   1  156.23    5.74
   2 -10   0   60.22    3.08
   2 -10   0   54.64    3.61
  -2  10   0   62.91    4.83
  -2  10   0   59.10    2.44
   2 -10   1  117.00    5.28
   2 -10   1  106.72    5.47
  -2  10  -1  118.73    7.43
  -2  10  -1  120.07    4.70
   2 -10   2   14.71    1.55
   2 -10   2   14.23    1.50
  -2  10  -2   14.33    1.87
  -2  10  -2   15.96    1.22
   2 -10   3   10.00    1.46
   2 -10   3    9.60    1.44
  -2  10  -3   12.68    1.83
  -2  10  -3   10.37    1.08
   2 -10   4    2.03    1.42
   2 -10   4    2.00    1.11
  -2  10  -4    2.24    1.43
  -2  10  -4    2.80    0.93
   2 -10   5  101.91    5.21
   2 -10   5   98.50    4.83
  -2  10  -5   98.74    4.60
  -2  10  -5  106.19    3.78
   2 -10   6  105.32    4.66
   2 -10   6   97.75    4.13
  -2  10  -6  107.31    4.19
  -2  10  -6  108.45    2.88
   2 -10   7    0.87    1.75
   2 -10   7   -0.46    1.10
  -2  10  -7    0.73    1.44
  -2  10  -7    0.04    0.88
   2 -10   8  123.64    4.15
  -2  10  -8  131.06    4.89
   2 -10   9   -0.02    1.13
  -2  10  -9    0.13    1.40
  -2  10 -10    8.86    1.65
  -2  10 -11   33.75    2.11
  -2  10 -12   35.07    2.13
  -2  10 -13   10.67    1.69
  -2  10 -14    2.47    1.53
  -2  10 -15   -0.09    1.45
  -2  10 -16    1.40    1.54
  -2  10 -17    0.84    1.55
  -2  10 -18    9.59    1.72
   2  -9 -19    0.21    1.43
   2  -9 -19    0.15    1.72
   2  -9 -18    0.44    1.49
   2  -9 -18    2.06    1.69
   2  -9 -17    8.36    1.82
   2  -9 -17    5.05    1.72
   2  -9 -16   37.77    2.16
  -2   9  16   39.37    3.26
   2  -9 -15    1.90    1.31
  -2   9  15    2.83    2.72
   2  -9 -14    0.35    1.29
  -2   9  14   -0.52    2.22
   2  -9 -13    5.88    1.49
  -2   9  13    4.05    2.34
   2  -9 -12   35.33    2.18
  -2   9  12   43.10    3.84
   2  -9 -11   12.66    1.55
  -2   9  11   14.16    2.89
  -2   9  10   22.44    3.03
  -2   9   9   34.63    3.83
   2  -9  -8   28.77    1.87
  -2   9   8   27.62    3.46
   2  -9  -7   12.51    1.46
  -2   9   7    7.41    2.28
   2  -9  -6  341.45   10.83
   2  -9  -6  306.57   12.04
  -2   9   6  310.63   13.85
   2  -9  -5   53.93    2.52
   2  -9  -5   49.88    3.33
  -2   9   5   57.37    5.41
  -2   9   5   52.01    2.22
   2  -9  -4  111.90    4.25
   2  -9  -4   98.84    5.81
  -2   9   4  111.21    8.06
  -2   9   4   99.30    3.65
   2  -9  -3  110.92    4.23
   2  -9  -3  103.00    5.64
  -2   9   3  111.05    7.29
  -2   9   3  113.08    4.07
   2  -9  -2    9.01    1.28
   2  -9  -2    9.83    1.63
  -2   9   2   10.51    1.85
  -2   9   2    8.13    1.07
   2  -9  -1    1.65    0.92
   2  -9  -1    2.23    1.32
  -2   9   1    3.83    1.75
  -2   9   1    1.78    0.88
   2  -9   0  126.24    5.42
   2  -9   0  114.17    5.87
  -2   9   0  123.72    7.17
  -2   9   0  126.10    4.69
   2  -9   1  571.28   17.90
   2  -9   1  537.67   17.32
  -2   9  -1  551.78   19.90
  -2   9  -1  553.04   16.29
   2  -9   2  354.58   11.93
   2  -9   2  333.67   12.33
  -2   9  -2  357.11   13.60
  -2   9  -2  376.25   11.43
   2  -9   3   34.42    2.27
   2  -9   3   33.49    2.28
  -2   9  -3   36.37    2.38
  -2   9  -3   38.54    1.67
   2  -9   4  367.57   10.71
   2  -9   4  336.31   10.20
  -2   9  -4  340.31    9.48
   2  -9   5    4.53    1.58
   2  -9   5    3.80    1.11
  -2   9  -5    4.89    1.43
  -2   9  -5    4.55    0.94
   2  -9   6   15.40    2.08
   2  -9   6   14.28    1.57
  -2   9  -6   15.28    1.76
  -2   9  -6   11.44    1.14
   2  -9   7   10.19    2.22
   2  -9   7    8.47    1.37
  -2   9  -7    9.99    1.60
  -2   9  -7    7.86    1.09
   2  -9   8  315.90    8.58
  -2   9  -8  336.89    7.76
   2  -9   9   16.43    1.49
  -2   9  -9   17.30    1.74
  -2   9 -10    9.85    1.44
  -2   9 -11   25.28    1.94
  -2   9 -12   92.58    3.09
  -2   9 -13   36.46    2.12
  -2   9 -14   89.43    3.01
  -2   9 -15   27.16    2.00
  -2   9 -16    3.11    1.54
  -2   9 -17   13.24    1.77
  -2   9 -18    1.20    1.36
  -2   9 -19   23.16    2.02
   2  -8 -20    1.44    1.72
   2  -8 -20    0.64    2.07
   2  -8 -19    2.42    1.53
   2  -8 -19    1.52    1.82
   2  -8 -18    2.37    1.48
   2  -8 -18    0.39    1.68
   2  -8 -17    0.91    1.65
   2  -8 -17   -0.16    1.37
   2  -8 -16   -0.75    1.50
  -2   8  16    0.51    2.72
   2  -8 -15   22.44    1.77
  -2   8  15   22.45    3.08
   2  -8 -14  107.94    3.29
  -2   8  14  102.05    5.73
   2  -8 -13   22.62    1.92
  -2   8  13   21.28    2.96
   2  -8 -12   46.34    2.19
  -2   8  12   48.25    4.29
   2  -8 -11    2.55    1.26
  -2   8  11    1.70    2.29
   2  -8 -10    2.43    1.37
  -2   8  10    1.76    2.45
  -2   8   9   11.89    2.25
  -2   8   8   86.48    4.94
   2  -8  -7   -0.43    0.86
   2  -8  -7    0.68    1.82
  -2   8   7    0.39    1.75
   2  -8  -6   26.40    1.68
   2  -8  -6   19.58    2.15
  -2   8   6   17.06    3.28
  -2   8   6   26.32    1.37
   2  -8  -5  240.08    7.95
   2  -8  -5  201.16    9.07
  -2   8   5  211.45   11.03
  -2   8   5  226.18    3.75
   2  -8  -4  266.72    8.97
   2  -8  -4  248.28   10.11
  -2   8   4  260.73   12.01
  -2   8   4  240.79    7.67
   2  -8  -3   17.59    1.38
   2  -8  -3   17.55    1.88
  -2   8   3   17.23    2.86
  -2   8   3   17.22    1.20
   2  -8  -2  477.94   14.72
  -2   8   2  491.86   17.82
  -2   8   2  448.06   13.38
   2  -8  -1    0.89    0.97
   2  -8  -1    0.13    1.31
  -2   8   1    0.49    1.66
  -2   8   1    0.06    0.84
   2  -8   0  234.73    9.56
   2  -8   0  190.90    8.83
  -2   8   0  225.71   10.54
  -2   8   0  227.26    8.89
   2  -8   1    1.43    0.95
   2  -8   1    2.05    1.26
  -2   8  -1    1.03    1.61
  -2   8  -1    1.88    0.86
   2  -8   2   92.27    3.20
   2  -8   2   91.34    4.01
  -2   8  -2  104.04    4.28
  -2   8  -2  100.87    2.59
   2  -8   3    3.16    1.03
   2  -8   3    2.15    1.08
  -2   8  -3    3.02    1.31
  -2   8  -3    3.52    0.85
   2  -8   4  459.48   15.13
   2  -8   4  449.99   15.38
  -2   8  -4  476.21   14.65
  -2   8  -4  472.21   14.05
   2  -8   5    0.06    1.12
   2  -8   5    0.25    1.04
  -2   8  -5    0.19    1.25
  -2   8  -5   -0.07    0.79
   2  -8   6    3.81    1.58
   2  -8   6    3.86    1.09
  -2   8  -6    4.98    1.37
  -2   8  -6    3.68    0.89
   2  -8   7    4.08    2.58
   2  -8   7    3.73    1.10
  -2   8  -7    3.96    1.37
   2  -8   8  160.13    5.58
  -2   8  -8  172.80    5.06
   2  -8   9   10.29    1.34
  -2   8  -9   12.14    1.44
   2  -8  10   -0.43    1.17
  -2   8 -10   -0.69    1.46
  -2   8 -11   41.90    2.09
  -2   8 -12   -0.08    1.46
  -2   8 -13   13.79    1.74
  -2   8 -14   21.20    1.74
  -2   8 -15    4.63    1.58
  -2   8 -16    4.98    1.40
  -2   8 -17   18.41    1.90
  -2   8 -18    0.00    1.65
  -2   8 -19   21.87    2.11
   2  -7 -20   13.81    1.94
   2  -7 -19    1.95    1.69
   2  -7 -18    0.94    1.52
   2  -7 -18    1.86    1.78
   2  -7 -17   14.17    1.64
   2  -7 -17   17.50    1.89
   2  -7 -16    3.39    1.55
   2  -7 -15   65.28    2.59
  -2   7  15   67.13    3.76
   2  -7 -14    7.26    1.59
  -2   7  14    9.59    2.75
   2  -7 -13    3.34    1.51
  -2   7  13    2.03    2.68
   2  -7 -12   96.82    3.00
  -2   7  12  101.78    5.77
   2  -7 -11    6.99    1.34
  -2   7  11    7.49    2.66
   2  -7 -10   65.09    2.48
  -2   7  10   85.04    5.25
   2  -7  -9    2.30    1.19
  -2   7   9    2.72    1.92
   2  -7  -8    1.08    1.85
  -2   7   8    2.69    1.84
   2  -7  -7   47.19    2.96
  -2   7   7   53.34    4.23
   2  -7  -6  320.97   10.21
   2  -7  -6  308.42   11.56
  -2   7   6  298.41   10.85
   2  -7  -5  294.26    9.47
   2  -7  -5  256.34    9.61
  -2   7   5  279.94   12.99
  -2   7   5  259.51    8.20
   2  -7  -4   98.62    3.00
   2  -7  -4   86.47    4.29
  -2   7   4   95.90    6.71
  -2   7   4   98.76    2.66
   2  -7  -3  370.46    5.72
   2  -7  -3  333.77   13.97
  -2   7   3  380.77   13.79
  -2   7   3  357.17   12.42
   2  -7  -2  155.54    6.13
   2  -7  -2  139.19    6.83
  -2   7   2  145.35    8.61
  -2   7   2  150.35    5.71
   2  -7  -1  657.09   17.86
   2  -7  -1  583.68   17.27
  -2   7   1  613.63   18.24
  -2   7   1  661.34   17.43
   2  -7   0   14.96    1.43
   2  -7   0   16.78    1.90
  -2   7   0   18.63    2.45
  -2   7   0   15.41    1.22
   2  -7   1  108.56    4.63
   2  -7   1  118.26    5.60
  -2   7  -1  140.10    6.06
  -2   7  -1  129.04    4.76
   2  -7   2   15.98    1.38
   2  -7   2   13.29    1.75
  -2   7  -2   12.11    1.51
  -2   7  -2   15.73    1.19
   2  -7   3  866.13   23.19
   2  -7   3  857.00   23.89
  -2   7  -3  966.10   25.58
  -2   7  -3  928.02   23.91
   2  -7   4   11.63    1.34
   2  -7   4   12.31    1.38
  -2   7  -4   12.92    1.53
  -2   7  -4   12.32    1.08
   2  -7   5   12.71    1.69
   2  -7   5   11.72    1.41
  -2   7  -5   13.09    1.53
  -2   7  -5   14.07    1.13
   2  -7   6   17.91    2.05
   2  -7   6   16.74    1.44
  -2   7  -6   18.27    1.62
  -2   7  -6   17.95    1.26
   2  -7   7    7.21    1.21
  -2   7  -7    8.16    1.44
   2  -7   8  209.22    7.80
  -2   7  -8  224.27    7.52
   2  -7   9  123.29    4.88
  -2   7  -9  139.04    4.21
   2  -7  10   -0.33    0.87
  -2   7 -10    0.22    1.27
  -2   7 -11    0.79    1.15
  -2   7 -12   12.66    1.69
  -2   7 -13    1.71    1.30
  -2   7 -14    0.53    1.22
  -2   7 -15   13.76    1.74
  -2   7 -16   10.87    1.67
  -2   7 -17    7.72    1.47
  -2   7 -18    4.45    1.65
  -2   7 -19   11.40    1.64
  -2   7 -20   16.23    1.94
   2  -6 -20   24.85    2.14
   2  -6 -19    3.56    1.72
   2  -6 -18    1.06    1.51
   2  -6 -17    7.92    1.69
   2  -6 -16   58.65    2.42
   2  -6 -15    9.55    1.66
   2  -6 -14    5.24    1.56
   2  -6 -13   28.22    1.95
   2  -6 -12   19.00    1.59
   2  -6 -11    8.15    1.29
  -2   6  11   10.70    2.58
   2  -6 -10  187.75    5.17
  -2   6  10  181.02    6.50
   2  -6  -9   74.95    3.01
  -2   6   9   79.96    5.22
   2  -6  -8   35.03    1.77
   2  -6  -8   35.03    2.52
  -2   6   8   39.46    3.91
  -2   6   8   33.70    1.49
   2  -6  -7  111.67    5.92
  -2   6   7  112.55    7.12
  -2   6   7  117.61    4.37
   2  -6  -6  123.41    6.68
  -2   6   6  121.33    6.19
   2  -6  -5  199.20    7.51
   2  -6  -5  184.56    8.33
  -2   6   5  203.10   11.05
   2  -6  -4   14.68    1.28
   2  -6  -4   13.21    1.97
  -2   6   4   11.74    2.36
  -2   6   4   14.19    1.26
   2  -6  -3  309.12   12.82
   2  -6  -3  309.13   13.78
  -2   6   3  322.35   15.96
  -2   6   3  295.94   12.20
   2  -6  -2    9.61    1.11
   2  -6  -2    8.29    1.80
  -2   6   2    7.71    1.96
  -2   6   2    8.66    1.13
   2  -6  -1    7.10    1.12
   2  -6  -1    3.52    1.55
  -2   6   1    3.99    1.76
  -2   6   1    5.51    0.96
   2  -6   0  336.52   13.98
   2  -6   0  320.41   14.36
  -2   6   0  293.28   14.28
  -2   6   0  317.91   13.08
   2  -6   1  309.87   13.01
   2  -6   1  297.50   13.37
  -2   6  -1  271.38   12.99
  -2   6  -1  299.56   12.37
   2  -6   2    9.33    1.19
   2  -6   2    8.44    1.41
  -2   6  -2   10.78    1.62
  -2   6  -2    9.59    1.09
   2  -6   3  624.60   17.53
   2  -6   3  650.86   20.02
  -2   6  -3  681.55   18.98
  -2   6  -3  706.81   19.09
   2  -6   4   97.86    4.49
   2  -6   4  102.80    5.15
  -2   6  -4  108.60    4.53
  -2   6  -4   98.54    3.88
   2  -6   5  164.40    7.40
   2  -6   5  166.56    7.07
  -2   6  -5  170.00    6.66
  -2   6  -5  178.56    6.80
   2  -6   6   45.00    3.64
   2  -6   6   38.01    2.19
  -2   6  -6   37.96    2.03
   2  -6   7  200.65    8.26
  -2   6  -7  207.81    7.53
   2  -6   8    9.31    1.09
  -2   6  -8    9.76    1.40
   2  -6   9   81.52    3.43
  -2   6  -9   89.57    3.44
   2  -6  10   22.30    1.58
  -2   6 -10   23.61    1.66
  -2   6 -11  145.15    3.71
  -2   6 -12  305.52    8.81
  -2   6 -13   19.86    1.70
  -2   6 -14    8.48    1.62
  -2   6 -15    1.78    1.52
  -2   6 -16   24.06    1.90
  -2   6 -17   -0.22    1.46
  -2   6 -18   15.03    1.80
  -2   6 -19    7.18    1.73
  -2   6 -20    0.03    1.66
   2  -5 -21    6.56    1.74
   2  -5 -20    1.55    1.64
   2  -5 -20    2.49    1.58
   2  -5 -19    1.23    1.62
   2  -5 -19   -0.68    1.32
   2  -5 -18   -0.81    1.59
   2  -5 -18   -0.62    1.52
   2  -5 -17   92.21    3.02
   2  -5 -16    4.85    1.57
   2  -5 -15  219.27    4.69
   2  -5 -14   52.13    2.21
   2  -5 -13    5.96    1.28
   2  -5 -12   21.00    1.63
   2  -5 -11   74.32    2.64
   2  -5 -10   13.05    1.45
   2  -5  -9    9.71    1.89
   2  -5  -9    6.32    1.07
  -2   5   9    5.18    0.91
   2  -5  -8   -1.08    1.33
   2  -5  -8    1.02    0.93
  -2   5   8    0.14    0.89
   2  -5  -7  417.05   13.97
  -2   5   7  383.33   16.00
  -2   5   7  379.05   11.41
   2  -5  -6   62.83    3.46
  -2   5   6   63.03    5.05
   2  -5  -5  367.20    7.83
  -2   5   5  345.56   15.25
   2  -5  -4  451.68   18.35
   2  -5  -4  474.22   20.13
  -2   5   4  498.35   16.74
   2  -5  -3   24.15    1.54
   2  -5  -3   25.14    2.09
  -2   5   3   32.46    2.68
  -2   5   3   21.88    1.41
   2  -5  -2  372.41   15.34
   2  -5  -2  320.94   15.32
  -2   5   2  334.12   15.91
  -2   5   2  366.76   14.98
   2  -5  -1  134.10    6.15
   2  -5  -1  129.08    7.06
  -2   5   1  113.67    7.15
  -2   5   1  137.55    6.19
   2  -5   0  143.87    6.56
   2  -5   0  129.15    7.03
  -2   5   0  125.85    7.59
  -2   5   0  139.30    6.26
   2  -5   1  696.24   20.78
   2  -5   1  679.65   21.31
  -2   5  -1  734.97   22.53
  -2   5  -1  706.06   20.74
   2  -5   2  526.88   14.92
   2  -5   2  486.39   15.53
  -2   5  -2  469.15   19.81
  -2   5  -2  512.76   14.22
   2  -5   3   13.11    1.16
   2  -5   3   12.25    1.52
  -2   5  -3   13.87    1.53
  -2   5  -3   12.31    1.07
   2  -5   4  357.84   15.18
   2  -5   4  333.49   14.41
  -2   5  -4  323.73   13.70
  -2   5  -4  382.94   15.62
   2  -5   5   26.59    2.87
   2  -5   5   20.87    1.66
   2  -5   5   23.54    2.70
  -2   5  -5   22.17    1.79
   2  -5   6   16.20    1.43
  -2   5  -6   17.03    1.58
   2  -5   7   23.47    1.59
  -2   5  -7   24.99    1.68
   2  -5   8  124.24    5.68
  -2   5  -8  129.96    5.62
   2  -5   9   18.71    1.46
  -2   5  -9   18.70    1.54
   2  -5  10  145.32    5.58
  -2   5 -10  142.97    5.50
   2  -5  11   34.65    1.74
  -2   5 -11   39.77    2.11
  -2   5 -12   29.22    1.80
  -2   5 -13  105.49    2.97
  -2   5 -14   29.17    1.87
  -2   5 -15    2.04    1.26
  -2   5 -16    1.92    1.56
  -2   5 -17   24.30    1.92
  -2   5 -18    5.24    1.41
  -2   5 -19   14.93    1.78
  -2   5 -20    0.27    1.55
  -2   5 -21   -0.36    1.67
   2  -4 -21    0.36    1.60
   2  -4 -21   -0.76    1.73
   2  -4 -20    3.23    1.63
   2  -4 -20    3.21    1.49
   2  -4 -19    1.18    1.57
   2  -4 -19    0.99    1.43
   2  -4 -18   10.27    1.56
   2  -4 -18   10.80    1.64
   2  -4 -17   12.03    1.53
   2  -4 -17    9.90    1.67
   2  -4 -16   -0.62    1.46
   2  -4 -16    0.56    1.23
   2  -4 -15   51.12    2.22
   2  -4 -15   57.26    2.39
   2  -4 -14    7.93    1.32
  -2   4  14   15.98    2.83
   2  -4 -13   23.82    1.79
   2  -4 -12   14.40    1.39
  -2   4  12   17.06    2.72
   2  -4 -11    6.08    1.16
  -2   4  11    4.44    2.36
   2  -4 -10   17.65    1.50
  -2   4  10   14.17    1.10
   2  -4  -9  133.16    5.05
  -2   4   9  130.77    4.78
   2  -4  -8   19.72    1.49
  -2   4   8   18.04    1.26
   2  -4  -7  673.20   19.06
   2  -4  -7  716.02   19.08
  -2   4   7  690.07   17.96
   2  -4  -6  540.19   16.65
  -2   4   6  546.14   14.55
   2  -4  -5  348.31   15.79
  -2   4   5  315.56   12.88
   2  -4  -4  445.93   19.20
   2  -4  -3  222.59   11.42
   2  -4  -2  278.65   11.11
   2  -4  -2  257.47    6.40
  -2   4   2  227.16   12.34
  -2   4   2  254.13   10.78
   2  -4  -1  234.77   10.23
   2  -4  -1  217.05    9.99
  -2   4   1  216.36   11.95
  -2   4   1  235.70   10.16
   2  -4   0   10.87    1.08
   2  -4   0    5.44    1.48
  -2   4   0    5.73    1.46
  -2   4   0    8.86    1.01
   2  -4   1 2916.64   42.67
   2  -4   1 2941.19   45.53
  -2   4  -1 3066.08   46.49
  -2   4  -1 2884.89   42.06
   2  -4   2  480.74   14.68
   2  -4   2  473.56   15.10
  -2   4  -2  493.52   15.32
  -2   4  -2  478.77   14.49
   2  -4   3 1249.17   19.66
   2  -4   3 1201.89   19.54
  -2   4  -3 1226.66   19.85
   2  -4   4  826.31   29.31
   2  -4   4  891.92   26.63
   2  -4   4  879.73   25.96
  -2   4  -4  898.93   26.39
   2  -4   5   -0.53    1.82
   2  -4   5   -0.34    1.05
  -2   4  -5    0.49    1.06
   2  -4   6  350.84   14.65
  -2   4  -6  369.98   15.25
   2  -4   7  339.22   12.12
  -2   4  -7  366.66    5.38
   2  -4   8   68.18    2.65
  -2   4  -8   72.29    2.44
   2  -4   9   14.13    1.34
  -2   4  -9   14.82    1.35
   2  -4  10  102.24    4.00
  -2   4 -10   98.03    3.85
   2  -4  11   12.51    1.22
  -2   4 -11   13.55    1.40
  -2   4 -12    2.59    1.02
  -2   4 -13   44.89    2.20
  -2   4 -14   86.61    2.69
  -2   4 -15    0.91    1.50
  -2   4 -16   46.11    2.25
  -2   4 -17   32.92    2.02
  -2   4 -18   15.96    1.60
  -2   4 -19   40.48    2.07
  -2   4 -20   -0.17    1.62
  -2   4 -21    1.83    1.44
   2  -3 -21    6.01    1.50
   2  -3 -20   10.63    1.50
   2  -3 -20   12.72    1.68
   2  -3 -19   36.20    2.00
   2  -3 -19   37.36    2.25
   2  -3 -18    8.35    1.47
   2  -3 -18    6.68    1.52
   2  -3 -17    0.51    1.28
   2  -3 -17    2.62    1.38
   2  -3 -16   20.93    1.70
   2  -3 -16   23.66    1.86
   2  -3 -15   65.30    2.54
   2  -3 -15   69.03    2.52
   2  -3 -14  145.97    6.08
   2  -3 -14  158.30    6.53
   2  -3 -13   89.60    3.47
  -2   3  13  111.25    5.00
   2  -3 -12   23.99    1.57
  -2   3  12   29.78    2.72
   2  -3 -11  103.60    3.84
  -2   3  11  116.00    5.26
  -2   3  11   95.60    3.40
   2  -3 -10    2.45    1.12
   2  -3 -10    4.41    1.54
  -2   3  10    5.48    2.03
  -2   3  10    1.60    0.73
   2  -3  -9   -0.29    0.98
  -2   3   9    0.42    1.55
  -2   3   9    0.23    0.68
   2  -3  -8    2.08    0.92
  -2   3   8    4.29    1.88
  -2   3   8    2.66    0.77
   2  -3  -7  303.34   10.86
  -2   3   7  323.92   12.75
  -2   3   7  304.84   10.69
   2  -3  -6  154.04    5.78
  -2   3   6  141.50    5.22
  -2   3   5   27.70    1.42
   2  -3  -3  229.55   11.59
   2  -3  -2  734.96   22.80
   2  -3  -2  722.60   21.24
   2  -3  -1  101.12    3.97
  -2   3   1   96.47    3.71
   2  -3   0  332.68   13.46
   2  -3   0  315.12   12.29
  -2   3   0  305.44   11.86
   2  -3   1  839.54   24.69
   2  -3   1  819.93   24.68
  -2   3  -1  770.76   23.29
  -2   3  -1  855.19   25.02
   2  -3   2  908.67   26.48
   2  -3   2  905.56   26.91
  -2   3  -2  920.05   27.24
   2  -3   3 1972.62   38.38
   2  -3   3 2081.84   33.30
   2  -3   3 2010.00   30.08
  -2   3  -3 2022.71   30.76
   2  -3   4  315.54   14.35
   2  -3   4  269.77   10.75
   2  -3   4  277.93   11.26
  -2   3  -4  263.25   10.50
   2  -3   5  354.52   15.09
   2  -3   5  355.78   14.35
  -2   3  -5  355.19   13.81
   2  -3   6  102.88    4.35
  -2   3  -6  110.30    4.46
   2  -3   7   79.78    3.42
  -2   3  -7   79.87    3.60
   2  -3   8    3.99    1.14
  -2   3  -8    3.60    1.00
   2  -3   9   17.54    1.33
  -2   3  -9   19.88    1.56
  -2   3  -9   17.72    2.62
   2  -3  10   49.71    2.30
  -2   3 -10   50.90    2.49
  -2   3 -10   48.22    6.20
   2  -3  11   81.17    3.06
  -2   3 -11   84.12    3.20
  -2   3 -11   80.49    5.41
  -2   3 -11   75.68    5.05
  -2   3 -12   29.19    1.87
  -2   3 -12   26.45    2.89
  -2   3 -12   24.02    2.21
  -2   3 -13    9.89    1.58
  -2   3 -13    5.34    1.53
  -2   3 -13    6.33    1.68
  -2   3 -14    0.27    1.17
  -2   3 -14   -0.21    1.41
  -2   3 -14    0.17    1.65
  -2   3 -15   21.50    1.70
  -2   3 -15   16.83    2.06
  -2   3 -16  187.68    4.06
  -2   3 -17    6.18    1.56
  -2   3 -18    3.28    1.51
  -2   3 -19    1.00    1.49
  -2   3 -20    5.63    1.58
  -2   3 -21    4.12    1.42
  -2   3 -22    1.93    1.56
   2  -2 -21    7.85    1.52
   2  -2 -20   14.81    1.82
   2  -2 -20   13.09    1.75
   2  -2 -19    1.40    1.45
   2  -2 -19   -0.10    1.37
   2  -2 -18    0.46    1.46
   2  -2 -18    0.51    1.33
   2  -2 -17   23.93    1.92
   2  -2 -17   23.27    1.83
   2  -2 -16   17.99    1.78
   2  -2 -16   16.23    1.70
   2  -2 -15    5.98    1.27
   2  -2 -15    8.38    1.52
   2  -2 -14    6.93    1.49
   2  -2 -14    4.93    1.45
   2  -2 -13  132.79    4.68
   2  -2 -12  244.41    5.63
  -2   2  12  244.47    7.23
  -2   2  12  227.37    4.88
   2  -2 -11    9.28    1.17
  -2   2  11    8.80    2.29
  -2   2  11    8.91    1.04
   2  -2 -10  150.16    5.12
   2  -2 -10  152.13    5.98
  -2   2  10  160.53    6.53
  -2   2  10  144.60    4.83
   2  -2  -9    1.25    0.85
   2  -2  -9    1.93    1.42
  -2   2   9   -0.28    1.92
  -2   2   9    1.08    0.83
   2  -2  -8   24.94    1.56
   2  -2  -8   27.64    2.41
  -2   2   8   34.96    2.88
  -2   2   8   23.87    1.31
   2  -2  -7   -0.05    0.95
   2  -2  -7   -0.37    1.44
  -2   2   7    1.51    1.79
  -2   2   7    0.32    0.88
   2  -2  -6  206.38    7.34
   2  -2  -6  177.32    7.38
  -2   2   6  195.89    8.90
  -2   2   6  201.24    7.02
   2  -2  -5  209.10    7.47
  -2   2   5  203.80    8.22
  -2   2   5  201.41    7.04
  -2   2   4   11.34    1.83
  -2   2   4    6.88    0.88
  -2   2   3 1533.31   25.71
   2  -2  -2   74.62    3.21
   2  -2  -1  408.27   15.55
   2  -2   0 1438.03   22.27
  -2   2   0 1455.45   22.30
   2  -2   1 1024.08   30.70
   2  -2   1 1060.21   34.86
   2  -2   1 1113.93    8.82
   2  -2   2 2930.53   43.28
   2  -2   2 2928.18   52.56
   2  -2   2 3141.47   45.68
  -2   2  -3 1784.32   33.58
   2  -2   4  438.88   16.73
   2  -2   4  458.22    8.25
   2  -2   5 2582.10   38.80
  -2   2  -5 2577.70   38.09
   2  -2   6  120.33    4.65
   2  -2   6  118.29    6.49
  -2   2  -6  122.82    4.83
  -2   2  -6  109.45   13.29
   2  -2   7 1203.08   31.62
   2  -2   7 1092.48   29.07
  -2   2  -7 1200.30   31.68
  -2   2  -7 1112.53   34.49
   2  -2   8  783.28   20.55
   2  -2   8  765.03   20.37
  -2   2  -8  840.83   22.03
  -2   2  -8  730.01   21.12
   2  -2   9  107.64    2.82
   2  -2   9   97.85    2.87
  -2   2  -9  102.47    2.78
  -2   2  -9   96.47    4.37
   2  -2  10  124.12    4.78
   2  -2  10  111.83    4.51
  -2   2 -10  120.11    4.69
  -2   2 -10  100.77    4.89
   2  -2  11   32.31    1.70
   2  -2  11   28.77    1.39
  -2   2 -11   32.30    1.83
  -2   2 -11   29.01    2.29
   2  -2  12  129.28    4.82
  -2   2 -12  121.69    5.41
  -2   2 -12  145.03    5.56
   2  -2  13    5.50    0.91
  -2   2 -13    5.71    1.46
  -2   2 -13    6.40    1.40
   2  -2  14   43.25    1.66
  -2   2 -14   40.31    2.37
  -2   2 -14   48.38    2.21
  -2   2 -15  105.41    4.05
  -2   2 -15   89.66    4.25
  -2   2 -16  198.34    8.22
  -2   2 -16  162.71    7.95
  -2   2 -17   60.15    2.28
  -2   2 -18   43.75    2.08
  -2   2 -19    6.00    1.53
  -2   2 -20    5.03    1.55
  -2   2 -21    6.41    1.60
  -2   2 -22    0.62    1.50
   2  -1 -21   14.44    1.80
   2  -1 -20    0.07    1.33
   2  -1 -19   12.68    1.75
   2  -1 -19   10.93    1.56
   2  -1 -18   78.05    2.66
   2  -1 -18   71.48    2.55
   2  -1 -17   26.99    1.93
   2  -1 -17   23.31    1.65
   2  -1 -16   55.53    2.37
   2  -1 -16   52.40    2.15
   2  -1 -15   81.79    2.72
   2  -1 -15   77.57    2.54
   2  -1 -14   36.13    1.91
   2  -1 -14   36.02    1.93
   2  -1 -13  283.60    8.29
   2  -1 -13  291.65    8.43
  -2   1  13  261.40    7.42
   2  -1 -12   13.75    1.33
  -2   1  12   13.07    1.24
   2  -1 -11   59.98    2.54
  -2   1  11   63.49    3.82
  -2   1  11   53.12    2.29
   2  -1 -10  427.23   10.01
   2  -1 -10  448.93   11.67
  -2   1  10  470.78   12.66
   2  -1  -9   75.39    2.37
   2  -1  -9   78.67    3.28
  -2   1   9   80.86    3.67
  -2   1   9   70.73    2.08
   2  -1  -8   80.50    3.39
   2  -1  -8   72.34    3.95
  -2   1   8   74.20    4.13
  -2   1   8   72.20    2.99
   2  -1  -7  183.49    6.95
   2  -1  -7  172.16    7.38
  -2   1   7  180.90    7.88
  -2   1   7  170.63    6.35
   2  -1  -6  376.49   15.35
   2  -1  -6  392.77   16.76
  -2   1   6  410.31   17.98
  -2   1   6  355.81   14.41
   2  -1  -5   95.88    3.76
   2  -1  -5  102.44    4.84
  -2   1   5  103.33    5.50
  -2   1   5   92.30    3.52
   2  -1  -4 1707.74   25.91
   2  -1  -4 1777.46   28.92
  -2   1   4 1806.27   29.72
  -2   1   4 1749.14   26.08
   2  -1  -3  307.81   12.76
  -2   1   3  345.49   14.35
  -2   1   3  315.49   12.15
  -2   1   2 1457.72   24.55
   2  -1  -1   53.61    2.56
   2  -1  -1   45.02    3.70
  -2   1   1   47.41    3.00
   2  -1   0   11.50    2.29
  -2   1   0   11.68    1.94
  -2   1   0   13.50    1.98
   2  -1   1  931.38   31.87
  -2   1  -1  852.15   28.66
   2  -1   2   27.50    3.61
  -2   1  -2   25.22    3.53
   2  -1   3 2381.69   37.58
  -2   1  -3 2259.71   45.16
   2  -1   4   41.68    2.85
  -2   1  -4   33.21    3.52
   2  -1   5 1876.16   28.40
   2  -1   5 1882.14   29.80
  -2   1  -5 1792.63   34.51
   2  -1   6  311.23   12.06
   2  -1   6  293.51   11.93
  -2   1  -6  294.15   12.82
   2  -1   7   42.85    1.89
   2  -1   7   42.47    1.96
  -2   1  -7   38.93    2.66
   2  -1   8  406.94   16.58
   2  -1   8  365.53   14.95
  -2   1  -8  353.13   14.53
  -2   1  -8  366.79   16.16
   2  -1   9  125.36    4.79
   2  -1   9  122.33    4.74
  -2   1  -9  121.36    4.68
  -2   1  -9  108.23    5.02
   2  -1  10  234.89    9.22
   2  -1  10  227.70    8.87
  -2   1 -10  237.88    9.30
  -2   1 -10  217.71    9.23
   2  -1  11    0.89    0.93
   2  -1  11    0.83    0.82
  -2   1 -11    0.70    0.89
  -2   1 -11    0.41    1.11
   2  -1  12   94.50    3.23
  -2   1 -12   98.19    4.13
  -2   1 -12  106.33    4.33
   2  -1  13    8.10    0.98
  -2   1 -13    7.05    1.51
  -2   1 -13    7.72    1.41
   2  -1  14   25.54    1.37
  -2   1 -14   26.71    2.04
  -2   1 -14   28.85    1.89
  -2   1 -15   56.59    2.24
  -2   1 -15   50.28    2.67
  -2   1 -16   12.22    1.48
  -2   1 -16   11.74    1.75
  -2   1 -17   22.72    1.69
  -2   1 -17   20.49    2.05
  -2   1 -18    7.02    1.34
  -2   1 -19   -1.05    1.37
  -2   1 -20    1.76    1.34
  -2   1 -21   20.67    1.69
  -2   1 -22   -0.11    1.57
   2   0 -21    0.73    1.50
   2   0 -20    8.58    1.49
   2   0 -19   17.49    1.78
   2   0 -19   16.55    1.66
   2   0 -18   12.39    1.70
   2   0 -18   12.18    1.55
   2   0 -17    7.30    1.42
   2   0 -17    7.02    1.40
   2   0 -16   35.13    1.92
   2   0 -16   33.84    1.90
   2   0 -15  105.49    3.04
   2   0 -15   99.00    2.81
   2   0 -14    0.14    1.11
   2   0 -14    0.46    1.15
   2   0 -13    1.38    1.12
   2   0 -13    1.57    1.34
   2   0 -13    1.24    1.17
   2   0 -12  157.50    3.81
   2   0 -12  169.38    4.80
   2   0 -12  158.62    3.75
   2   0 -11   13.72    2.08
   2   0 -11   11.95    1.59
   2   0 -11   13.66    1.41
   2   0 -10   53.49    2.37
   2   0 -10   60.17    3.11
   2   0 -10   65.37    2.25
  -2   0  10   59.14    3.21
   2   0  -9   12.99    1.60
   2   0  -9   12.78    2.02
   2   0  -9   10.89    1.22
  -2   0   9   12.12    2.25
   2   0  -8  765.59   20.75
   2   0  -8  741.42   20.57
   2   0  -8  703.45   18.49
  -2   0   8  713.82   20.45
   2   0  -7   46.00    2.48
   2   0  -7   46.15    2.77
   2   0  -7   41.88    1.84
  -2   0   7   46.43    3.06
   2   0  -6  301.35   13.16
   2   0  -6  286.64   12.65
   2   0  -6  297.45   12.44
  -2   0   6  287.52   13.08
   2   0  -5   19.43    1.93
   2   0  -5   18.23    1.95
   2   0  -5   15.15    1.13
  -2   0   5   19.38    2.24
   2   0  -4  329.47   13.35
   2   0  -4  314.67   13.27
   2   0  -4  332.05   12.77
  -2   0   4  334.71   14.03
   2   0  -3  354.85   14.52
   2   0  -3  337.95   13.87
   2   0  -3  374.26   14.27
  -2   0   3  362.90   15.05
   2   0  -2 8934.08  127.63
  -2   0   2 9144.73   35.42
  -2   0   2 8708.86  127.10
   2   0  -1  146.59    7.20
  -2   0   1  144.94    7.19
   2   0   0  161.83    9.69
   2   0   0  167.88    7.87
  -2   0   0  171.03    8.11
   2   0   1    3.49    1.43
   2   0   1    5.82    2.50
  -2   0  -1    3.38    1.39
  -2   0  -1    3.64    1.95
   2   0   2  167.63    8.55
  -2   0  -2  144.30   10.06
  -2   0  -2  150.98    6.98
   2   0   3    0.42    2.07
  -2   0  -3    1.05    1.96
  -2   0  -3    2.11    1.16
   2   0   4   61.06    3.33
  -2   0  -4   55.01    3.37
  -2   0  -4   60.63    2.77
   2   0   5   15.03    1.57
  -2   0  -5   14.27    2.00
   2   0   6   48.29    2.57
  -2   0  -6   45.31    2.92
   2   0   7  254.39   10.84
  -2   0  -7  258.78   11.56
   2   0   8 1375.57   36.14
   2   0   8 1399.41   36.77
  -2   0  -8 1484.32   39.74
   2   0   9  363.68    5.13
   2   0   9  353.63   12.44
  -2   0  -9  334.96   12.55
   2   0  10   81.58    2.47
   2   0  10   74.98    2.31
  -2   0 -10   77.42    3.05
   2   0  11   81.65    3.20
   2   0  11   69.58    2.67
  -2   0 -11   71.75    3.33
   2   0  12    1.91    0.86
  -2   0 -12    0.94    1.07
  -2   0 -12    1.38    1.01
   2   0  13   31.73    1.50
  -2   0 -13   30.68    2.12
  -2   0 -13   34.57    1.90
   2   0  14   12.76    1.16
  -2   0 -14   16.60    1.79
  -2   0 -14   17.09    1.47
   2   0  15   57.02    1.99
  -2   0 -15   58.26    2.75
  -2   0 -15   63.09    2.41
  -2   0 -16   95.07    2.69
  -2   0 -16   93.59    3.38
  -2   0 -17   48.30    2.08
  -2   0 -17   44.46    2.53
  -2   0 -18   22.00    1.82
  -2   0 -18   20.23    2.01
  -2   0 -19    8.86    1.37
  -2   0 -20    0.70    1.28
  -2   0 -21   16.48    1.78
  -2   0 -22    7.06    1.67
   2   1 -21    2.94    1.64
   2   1 -20    6.39    1.65
   2   1 -19    0.24    1.28
   2   1 -18    3.53    1.50
   2   1 -18    2.62    1.31
   2   1 -17   26.47    1.77
   2   1 -17   25.24    1.75
   2   1 -16  102.58    3.10
   2   1 -16   89.11    2.87
   2   1 -15   11.10    1.54
   2   1 -15    9.21    1.33
   2   1 -14  351.29   13.27
   2   1 -14  321.89   12.61
   2   1 -14  365.08    5.39
   2   1 -13   21.35    1.74
   2   1 -13   21.63    1.91
   2   1 -13   22.64    1.61
   2   1 -12  660.63   11.78
   2   1 -12  645.22   12.44
   2   1 -12  670.89   11.76
   2   1 -11    3.84    1.92
   2   1 -11    5.05    1.13
   2   1 -11    5.44    1.44
   2   1 -11    5.61    1.11
   2   1 -10   10.99    1.98
   2   1 -10   12.03    1.37
   2   1 -10    8.38    1.34
   2   1  -9    0.14    1.22
   2   1  -9    1.05    1.58
   2   1  -9    0.41    0.70
  -2  -1   9    0.31    1.43
   2   1  -8   18.38    1.76
   2   1  -8   20.08    2.28
   2   1  -8   19.64    1.40
  -2  -1   8   17.95    2.11
   2   1  -7  888.43   23.88
   2   1  -7  906.06   24.82
   2   1  -7  876.02   22.71
  -2  -1   7  889.50   24.85
   2   1  -6  804.69   22.46
   2   1  -6  794.21   22.68
   2   1  -6  701.49   19.26
  -2  -1   6  756.30   23.70
   2   1  -5  404.55   16.13
   2   1  -5  385.79   16.26
   2   1  -5  391.49   14.95
  -2  -1   5  364.09   15.01
   2   1  -4   41.31    2.73
   2   1  -4   41.18    2.90
  -2  -1   4   40.75    2.97
   2   1  -3   36.65    2.82
   2   1  -3   38.89    2.85
  -2  -1   3   36.09    2.80
  -2  -1   3   36.87    2.93
   2   1  -2 6107.87   89.36
   2   1  -2 5823.19   89.43
  -2  -1   2 6029.63   88.00
  -2  -1   2 5977.54   86.94
   2   1  -1   89.70    4.36
  -2  -1   1   88.92    4.38
  -2  -1   1   85.07    5.20
   2   1   0  281.53   11.38
  -2  -1   0  280.09   11.50
   2   1   1   89.42    5.44
   2   1   1   88.26    3.81
  -2  -1  -1   91.95    4.00
   2   1   2    9.15    1.39
   2   1   2   10.40    2.29
  -2  -1  -2    9.83    1.37
  -2  -1  -2   10.25    2.23
   2   1   3 3555.69   53.61
   2   1   3 3557.65   51.98
  -2  -1  -3 3609.19   52.29
   2   1   4  135.62    6.39
   2   1   4  133.42    6.66
  -2  -1  -4  125.17    6.18
  -2  -1  -4  119.48    6.32
   2   1   5  319.04   12.44
   2   1   5  321.01   12.91
  -2  -1  -5  335.94   13.11
  -2  -1  -5  299.24   12.57
   2   1   6  727.45   21.71
  -2  -1  -6  716.92   22.02
  -2  -1  -6  708.78   21.11
   2   1   7  692.22   18.92
  -2  -1  -7  651.05   18.76
  -2  -1  -7  684.47   18.76
   2   1   8  554.57   15.31
  -2  -1  -8  543.14   16.04
  -2  -1  -8  535.65   14.90
   2   1   9  273.67    9.81
  -2  -1  -9  289.74   11.00
   2   1  10   23.66    1.43
  -2  -1 -10   22.59    1.77
   2   1  11  251.16    7.93
  -2  -1 -11  261.45    9.01
   2   1  12  335.37   10.44
  -2  -1 -12  357.22   11.69
   2   1  13  303.13    6.89
  -2  -1 -13  289.81    7.72
   2   1  14  150.98    4.72
  -2  -1 -14  148.66    5.66
   2   1  15    2.88    0.95
  -2  -1 -15    2.87    1.42
  -2  -1 -16   16.58    1.52
  -2  -1 -16   13.57    1.74
  -2  -1 -17   73.20    2.52
  -2  -1 -17   68.62    2.96
  -2  -1 -18    7.57    1.55
  -2  -1 -18    6.59    1.72
  -2  -1 -19    1.23    1.26
  -2  -1 -20    1.75    1.26
  -2  -1 -21   16.69    1.61
  -2  -1 -22    3.04    1.41
   2   2 -21    4.12    1.62
   2   2 -20    5.79    1.66
   2   2 -19   27.10    1.79
   2   2 -18    0.29    1.45
   2   2 -17   17.12    1.74
   2   2 -17   15.84    1.58
   2   2 -16   26.75    1.76
   2   2 -16   25.99    1.75
   2   2 -15    0.30    1.40
   2   2 -15   -0.14    1.06
   2   2 -14    3.64    1.18
   2   2 -14    2.06    1.62
   2   2 -14    2.61    1.10
   2   2 -13   24.37    1.78
   2   2 -13   25.12    2.00
   2   2 -13   23.48    1.57
   2   2 -12    8.95    1.43
   2   2 -12    6.84    1.53
   2   2 -12    9.10    1.20
   2   2 -11   -0.73    1.83
   2   2 -11    0.58    1.11
   2   2 -11    0.10    1.38
   2   2 -11    0.68    0.87
   2   2 -10  572.48   14.24
   2   2 -10  544.46   12.39
   2   2 -10  578.82   14.14
   2   2 -10  563.98   12.70
   2   2  -9  271.85    9.75
   2   2  -9  256.94    9.09
   2   2  -9  277.22    8.80
   2   2  -8   74.30    3.27
   2   2  -8   79.52    3.31
   2   2  -8   73.46    2.29
   2   2  -7   61.03    2.95
   2   2  -7   60.59    3.62
   2   2  -7   62.41    2.21
  -2  -2   7   59.36    3.26
   2   2  -6   60.67    3.05
   2   2  -6   54.22    3.88
   2   2  -6   57.68    2.05
  -2  -2   6   54.13    3.64
   2   2  -5   85.41    4.42
   2   2  -5   94.16    4.66
  -2  -2   5   90.87    4.72
  -2  -2   5   99.44    4.63
   2   2  -4  279.59   11.98
   2   2  -4  291.03   12.60
  -2  -2   4  242.45   11.46
  -2  -2   4  280.48   11.77
   2   2  -3 1926.69   35.36
  -2  -2   3 1943.03   31.16
   2   2  -2 1881.45   30.33
   2   2  -2 2006.50   32.53
  -2  -2   2 1870.49   32.70
  -2  -2   2 1918.84   31.14
   2   2  -1   -0.28    1.51
   2   2  -1    0.25    1.99
  -2  -2   1    0.81    1.50
  -2  -2   1    0.72    1.81
   2   2   0  858.65   25.66
   2   2   1   44.93    2.61
  -2  -2  -1   48.07    2.70
   2   2   2 1553.86   25.88
   2   2   2 1532.23   26.40
  -2  -2  -2 1548.33   25.67
   2   2   3    3.86    1.09
   2   2   3    4.79    1.69
  -2  -2  -3    4.39    1.02
  -2  -2  -3    5.29    1.75
   2   2   4  384.43   15.27
   2   2   4  400.04   15.98
  -2  -2  -4  395.41   15.36
  -2  -2  -4  381.01   15.42
   2   2   5  625.87   19.40
   2   2   5  621.85   19.01
  -2  -2  -5  631.41   19.00
  -2  -2  -5  577.49   18.21
   2   2   6  970.86   28.67
   2   2   6 1003.07   29.31
  -2  -2  -6 1056.35   30.70
  -2  -2  -6 1003.25   30.22
   2   2   7  619.87   17.01
   2   2   7  590.21   16.40
  -2  -2  -7  614.29   16.91
  -2  -2  -7  598.25   17.16
   2   2   8  112.23    4.77
   2   2   8  114.83    4.53
  -2  -2  -8  123.11    4.82
  -2  -2  -8  116.84    5.11
   2   2   9   21.59    1.51
   2   2   9   30.29    1.55
  -2  -2  -9   24.85    1.56
  -2  -2  -9   25.42    1.93
   2   2  10  357.95   10.97
  -2  -2 -10  385.82   12.84
  -2  -2 -10  375.64   12.18
  -2  -2 -10  381.37   11.72
   2   2  11   33.57    1.72
  -2  -2 -11   37.76    2.78
  -2  -2 -11   33.47    2.21
  -2  -2 -11   33.52    2.00
   2   2  12    0.88    0.90
  -2  -2 -12    0.53    1.17
  -2  -2 -12    0.01    1.09
   2   2  13  124.65    4.19
  -2  -2 -13  133.45    3.81
   2   2  14   68.65    2.08
  -2  -2 -14   72.23    3.38
   2   2  15  319.11    7.90
  -2  -2 -15  313.49    8.74
   2   2  16   77.11    2.30
  -2  -2 -16   87.99    3.20
  -2  -2 -17    2.43    1.49
  -2  -2 -18    3.84    1.61
  -2  -2 -19    3.30    1.51
  -2  -2 -19    2.12    1.77
  -2  -2 -20    1.30    1.52
  -2  -2 -21    3.59    1.59
  -2  -2 -22    0.49    1.57
   2   3 -20    8.75    1.65
   2   3 -19    1.93    1.56
   2   3 -18    4.23    1.52
   2   3 -17    3.45    1.47
   2   3 -17    3.54    1.18
   2   3 -16   17.88    1.57
   2   3 -16   16.38    1.62
   2   3 -15   10.06    1.34
   2   3 -15    8.99    1.28
   2   3 -14    0.11    1.11
   2   3 -14    0.60    1.55
   2   3 -14    0.73    1.11
   2   3 -13  203.53    5.67
   2   3 -13  204.87    6.71
   2   3 -13  201.57    5.53
   2   3 -12    3.08    1.23
   2   3 -12    2.61    1.60
   2   3 -12    2.03    1.00
   2   3 -11   11.33    2.07
   2   3 -11    9.36    1.25
   2   3 -11   12.35    1.84
   2   3 -11    9.84    1.18
   2   3 -10  200.42    8.60
   2   3 -10  201.48    6.80
   2   3 -10  206.22    7.78
   2   3 -10  211.52    6.93
   2   3  -9  231.05    9.38
   2   3  -9  190.29    6.95
   2   3  -9  232.01    8.78
   2   3  -9  203.11    7.18
   2   3  -8   81.05    2.65
   2   3  -8   81.53    3.46
   2   3  -8   88.13    2.49
   2   3  -7  579.40   17.18
   2   3  -7  519.63   14.37
   2   3  -7  601.05   17.48
   2   3  -7  560.23   14.99
   2   3  -6  519.76   17.89
   2   3  -6  487.98   14.03
   2   3  -6  564.94   16.96
  -2  -3   6  577.66   16.95
   2   3  -5 1158.01   32.94
   2   3  -5 1158.88   31.81
  -2  -3   5 1070.32   33.49
  -2  -3   5 1128.77   30.73
   2   3  -4    9.02    1.76
   2   3  -4    9.44    1.83
  -2  -3   4    9.23    1.83
  -2  -3   4    9.65    1.67
   2   3  -3 1375.71   25.17
   2   3  -3 1417.60   24.15
  -2  -3   3 1440.84   24.57
   2   3  -2   -0.15    1.29
   2   3  -2   -0.34    1.61
  -2  -3   2    0.28    1.28
  -2  -3   2    0.72    1.46
   2   3  -1    0.56    2.36
   2   3  -1    0.25    1.77
  -2  -3   1    2.51    2.55
  -2  -3   1    2.09    1.44
   2   3   0  467.65   15.24
   2   3   0  437.72   19.48
  -2  -3   0  488.18   15.80
  -2  -3   0  397.09   16.20
   2   3   1   12.04    1.30
  -2  -3  -1   13.69    1.74
  -2  -3  -1   12.02    1.78
   2   3   2  331.18   14.27
  -2  -3  -2  358.83   14.79
   2   3   3  124.38    6.18
   2   3   3  116.85    6.42
  -2  -3  -3  111.67    3.63
   2   3   4   53.95    3.11
   2   3   4   50.50    2.88
  -2  -3  -4   54.54    2.82
  -2  -3  -4   55.93    3.24
   2   3   5  462.75    8.63
   2   3   5  466.66   14.54
  -2  -3  -5  438.03   18.28
  -2  -3  -5  475.18   15.28
   2   3   6  235.35   10.33
   2   3   6  223.81    9.93
  -2  -3  -6  231.40   10.31
  -2  -3  -6  224.77   10.27
   2   3   7  121.90    4.88
  -2  -3  -7  118.72    5.44
  -2  -3  -7  128.56    5.42
   2   3   8    4.45    1.13
  -2  -3  -8    8.84    1.75
  -2  -3  -8    5.48    1.41
  -2  -3  -8    6.62    1.24
   2   3   9   90.49    3.66
  -2  -3  -9   81.70    5.50
  -2  -3  -9   88.39    4.09
  -2  -3  -9   94.67    3.88
   2   3  10   12.86    1.13
  -2  -3 -10   12.72    2.08
  -2  -3 -10   13.10    1.55
  -2  -3 -10   12.12    1.17
   2   3  11  179.47    4.99
  -2  -3 -11  185.00    5.83
  -2  -3 -11  199.01    5.59
   2   3  12  102.59    2.67
  -2  -3 -12  108.43    4.76
  -2  -3 -12  110.58    4.48
   2   3  13    4.64    1.04
  -2  -3 -13    5.37    1.52
  -2  -3 -13    6.04    1.17
   2   3  14   39.85    1.71
  -2  -3 -14   38.42    2.20
  -2  -3 -14   43.30    2.13
   2   3  15   45.86    1.85
  -2  -3 -15   49.21    2.58
  -2  -3 -15   45.60    2.41
  -2  -3 -16    1.00    1.43
  -2  -3 -17   68.04    2.81
  -2  -3 -18   68.21    2.92
  -2  -3 -19   -0.14    1.48
  -2  -3 -20    0.42    2.09
  -2  -3 -22   -0.72    1.49
   2   4 -20   13.65    1.61
   2   4 -19    6.52    1.60
   2   4 -18   -0.08    1.45
   2   4 -17   40.05    2.10
   2   4 -16    6.88    1.34
   2   4 -16    6.02    1.31
   2   4 -15   14.71    1.48
   2   4 -15   13.80    1.34
   2   4 -14   12.09    1.55
   2   4 -14   11.32    1.36
   2   4 -13   -0.22    1.21
   2   4 -13   -0.07    1.89
   2   4 -13    0.11    1.10
   2   4 -12   21.35    1.55
   2   4 -12   24.38    2.42
   2   4 -12   21.29    1.50
   2   4 -11    5.22    1.78
   2   4 -11    6.59    1.25
   2   4 -11    6.78    1.77
   2   4 -11    7.07    1.12
   2   4 -10   45.29    2.69
   2   4 -10   43.37    2.01
   2   4 -10   54.20    3.31
   2   4 -10   44.12    1.91
   2   4  -9    2.28    1.67
   2   4  -9    4.39    1.03
   2   4  -9    1.76    1.60
   2   4  -9    6.39    1.04
   2   4  -8  139.34    7.13
   2   4  -8  119.74    4.95
   2   4  -8  141.29    6.27
   2   4  -8  125.46    4.76
   2   4  -7  176.83    8.91
   2   4  -7  195.93    8.16
   2   4  -7  204.85    9.17
   2   4  -6   -0.11    1.55
   2   4  -6    0.79    0.88
   2   4  -6    1.19    1.66
  -2  -4   6    1.21    1.45
   2   4  -5  100.75    6.79
   2   4  -5   87.77    4.63
   2   4  -5  106.88    5.15
  -2  -4   5  108.81    5.13
   2   4  -4  286.69   14.38
   2   4  -4  295.20   12.75
   2   4  -4  322.67   14.41
  -2  -4   4  325.77   14.29
   2   4  -3  820.63   28.90
   2   4  -3  822.49   25.08
   2   4  -3  960.78   29.26
  -2  -4   3  959.17   29.41
   2   4  -2   62.68    5.67
   2   4  -2   62.48    4.66
  -2  -4   2   53.77    3.27
   2   4  -1  443.88   20.29
   2   4  -1  472.16   16.25
  -2  -4   1  394.62   16.09
   2   4   0  127.40    6.88
   2   4   0  157.33    8.63
  -2  -4   0  140.58    9.17
   2   4   1   16.73    1.80
   2   4   1   13.49    1.88
  -2  -4  -1   15.21    2.63
  -2  -4  -1   12.13    1.71
   2   4   2  469.97   15.82
  -2  -4  -2  440.56   18.45
  -2  -4  -2  405.11   18.15
  -2  -4  -3   30.25    2.48
   2   4   4   90.88    3.94
  -2  -4  -4   81.66    4.08
  -2  -4  -4   76.20    4.01
   2   4   5   43.96    2.48
  -2  -4  -5   41.87    4.35
  -2  -4  -5   42.19    2.90
  -2  -4  -5   41.59    3.00
   2   4   6   50.62    2.26
  -2  -4  -6   48.73    4.21
  -2  -4  -6   48.33    2.55
  -2  -4  -6   49.27    2.44
   2   4   7  487.54   13.77
  -2  -4  -7  464.23   23.07
  -2  -4  -7  484.53   14.53
  -2  -4  -7  469.90   19.96
   2   4   8   38.88    1.90
  -2  -4  -8   32.75    2.03
  -2  -4  -8   37.25    2.01
   2   4   9   26.06    1.60
  -2  -4  -9   29.93    2.53
  -2  -4  -9   25.14    1.83
  -2  -4  -9   24.80    2.14
   2   4  10    0.53    0.96
  -2  -4 -10    0.99    1.76
  -2  -4 -10   -0.12    1.21
  -2  -4 -10    0.42    0.90
   2   4  11   66.57    2.10
  -2  -4 -11   59.56    4.24
  -2  -4 -11   64.38    2.82
  -2  -4 -11   66.14    2.85
   2   4  12    3.02    0.98
  -2  -4 -12    2.25    1.46
  -2  -4 -12    3.24    1.23
   2   4  13   66.50    2.27
  -2  -4 -13   69.54    3.00
  -2  -4 -13   63.93    2.79
   2   4  14   16.12    1.31
  -2  -4 -14   15.11    1.87
  -2  -4 -14   14.89    1.63
  -2  -4 -15  137.46    5.79
  -2  -4 -15  134.72    6.21
  -2  -4 -16   17.41    1.70
  -2  -4 -16   15.89    1.93
  -2  -4 -17    6.52    1.54
  -2  -4 -17    4.76    1.75
  -2  -4 -18    0.01    1.50
  -2  -4 -18    0.82    1.53
  -2  -4 -19    5.00    1.61
  -2  -4 -19    5.32    1.72
  -2  -4 -20    0.53    1.77
   2   5 -20    0.14    1.61
   2   5 -19    2.26    1.52
   2   5 -18    7.72    1.43
   2   5 -17   25.11    1.94
   2   5 -16    6.88    1.51
   2   5 -15   23.13    1.78
   2   5 -15   20.50    1.54
   2   5 -14   20.04    1.74
   2   5 -14   20.30    1.50
   2   5 -13   57.86    2.38
   2   5 -13   60.88    3.31
   2   5 -13   55.48    2.12
   2   5 -12   14.55    2.22
   2   5 -12   12.96    1.49
   2   5 -12   15.62    2.11
   2   5 -12   11.67    1.26
   2   5 -11    5.14    1.86
   2   5 -11    6.82    1.28
   2   5 -11    6.17    1.96
   2   5 -11    7.49    1.12
   2   5 -10   18.58    2.60
   2   5 -10   21.07    1.54
   2   5 -10   20.97    2.26
   2   5 -10   22.71    1.47
   2   5  -9  103.19    6.62
   2   5  -9  111.78    5.02
   2   5  -9  113.37    5.45
   2   5  -9  119.13    4.61
   2   5  -8    1.49    1.55
   2   5  -8    1.73    0.92
   2   5  -8    0.81    1.48
  -2  -5   8    1.70    1.43
   2   5  -7  168.71    9.31
   2   5  -7  179.03    7.05
   2   5  -7  176.58    7.63
  -2  -5   7  175.50    7.72
   2   5  -6  109.02    6.97
   2   5  -6  114.56    3.52
   2   5  -6  118.87    5.98
  -2  -5   6  125.85    6.99
   2   5  -5  168.14   10.47
   2   5  -5  181.11    7.58
   2   5  -5  187.42    8.11
  -2  -5   5  203.05    8.49
   2   5  -4  906.09   31.60
   2   5  -4  943.60   26.99
   2   5  -4  984.10   28.11
  -2  -5   4 1005.23   28.22
   2   5  -3    3.07    1.62
   2   5  -3    2.61    0.92
   2   5  -3    4.69    1.82
  -2  -5   3    3.48    1.74
   2   5  -2  424.98   26.29
   2   5  -2  462.29   18.86
   2   5  -2  405.56   17.28
  -2  -5   2  474.08   20.34
   2   5  -1  208.37   10.15
  -2  -5   1  192.29   11.41
   2   5   0   21.62    2.11
  -2  -5   0   22.57    2.24
   2   5   1    1.51    1.15
  -2  -5  -1    2.04    2.47
  -2  -5  -1    2.70    1.59
  -2  -5  -1    1.90    1.38
  -2  -5  -2  971.60   39.38
  -2  -5  -2 1002.88   30.55
  -2  -5  -2 1031.84   30.94
  -2  -5  -3   62.90    6.53
  -2  -5  -3   75.11    4.39
  -2  -5  -3   74.16    3.81
  -2  -5  -4 1178.81   34.02
   2   5   5   50.42    2.24
  -2  -5  -5   45.43    2.95
  -2  -5  -5   45.46    4.90
  -2  -5  -6  650.78   19.34
  -2  -5  -6  667.88   20.06
   2   5   7  212.33    7.94
  -2  -5  -7  220.71    9.40
  -2  -5  -7  227.66    8.93
  -2  -5  -7  237.30    9.59
   2   5   8  126.16    4.87
  -2  -5  -8  113.07    8.12
  -2  -5  -8  119.11    5.21
  -2  -5  -8  122.41    4.89
   2   5   9   16.44    1.36
  -2  -5  -9   19.72    2.28
  -2  -5  -9   16.36    1.77
  -2  -5  -9   15.22    1.54
   2   5  10    6.81    1.02
  -2  -5 -10    8.71    2.00
  -2  -5 -10    6.85    1.46
  -2  -5 -10    7.05    1.29
   2   5  11   30.03    1.53
  -2  -5 -11   36.42    2.80
  -2  -5 -11   31.47    2.16
  -2  -5 -11   31.46    1.89
   2   5  12   97.65    3.53
  -2  -5 -12   93.12    4.31
  -2  -5 -12  101.55    3.90
  -2  -5 -13   91.83    2.92
  -2  -5 -13   81.39    3.47
  -2  -5 -14    9.55    1.37
  -2  -5 -14    8.87    1.74
  -2  -5 -15   33.97    1.86
  -2  -5 -15   35.85    2.30
  -2  -5 -16  134.86    5.94
  -2  -5 -16  117.65    5.83
  -2  -5 -17    6.87    1.48
  -2  -5 -17    4.11    1.80
  -2  -5 -18    0.57    1.48
  -2  -5 -18   -0.38    1.67
  -2  -5 -19    4.37    1.36
  -2  -5 -19    6.35    1.88
  -2  -5 -20   22.59    1.91
  -2  -5 -20   18.08    2.15
  -2  -5 -21   -0.78    1.44
  -2  -5 -21    0.47    1.94
  -2  -5 -22    0.77    1.61
   2   6 -19    6.61    1.60
   2   6 -18    8.63    1.58
   2   6 -17   10.69    1.45
   2   6 -16    1.23    1.20
   2   6 -15   17.85    1.72
   2   6 -14   15.63    1.60
   2   6 -14   13.78    1.37
   2   6 -13   13.04    1.54
   2   6 -13   11.68    1.32
   2   6 -12   21.62    2.52
   2   6 -12   20.39    1.70
   2   6 -12   19.47    2.38
   2   6 -12   19.01    1.41
   2   6 -11    1.20    1.76
   2   6 -11    1.49    1.21
   2   6 -11    1.66    1.86
   2   6 -11    1.16    1.04
   2   6 -10   -0.23    1.68
   2   6 -10   -0.53    1.01
   2   6 -10   -0.61    1.57
   2   6 -10   -0.09    0.94
   2   6  -9   33.33    3.74
   2   6  -9   34.86    1.84
   2   6  -9   33.64    2.66
   2   6  -9   37.37    1.70
   2   6  -8   66.93    4.43
   2   6  -8   68.11    2.85
   2   6  -8   72.72    3.75
  -2  -6   8   80.09    4.11
   2   6  -7    9.78    2.04
   2   6  -7   10.59    1.28
   2   6  -7   10.43    1.76
  -2  -6   7   10.68    1.71
   2   6  -6   43.03    4.92
   2   6  -6   52.53    2.88
   2   6  -6   49.56    3.46
  -2  -6   6   46.33    2.94
   2   6  -5  435.35   18.64
   2   6  -5  463.12   14.59
   2   6  -5  504.70   16.91
  -2  -6   5  522.22   16.91
   2   6  -4  526.21   21.31
   2   6  -4  561.34   16.87
   2   6  -4  560.86   16.52
  -2  -6   4  548.70   16.20
   2   6  -3  137.45   10.01
   2   6  -3  162.02    6.35
   2   6  -3  164.95    7.94
  -2  -6   3  148.38    7.08
   2   6  -2    2.66    1.66
  -2  -6   2    4.01    1.82
   2   6  -1  104.39    4.76
  -2  -6   1  118.94    6.18
   2   6   0  201.21    8.62
  -2  -6   0  229.29   12.28
   2   6   1  816.78   24.27
  -2  -6  -1  913.84   25.86
  -2  -6  -1  799.98   27.24
   2   6   2  491.29   14.95
  -2  -6  -2  468.54   20.74
  -2  -6  -2  468.23   25.08
  -2  -6  -3  150.90   10.31
  -2  -6  -3  152.53    6.62
  -2  -6  -3  181.52    7.62
  -2  -6  -4    4.97    1.77
  -2  -6  -4    3.87    1.10
   2   6   5  234.85   10.35
  -2  -6  -5  250.51   11.53
  -2  -6  -5  240.25   14.93
   2   6   6    9.75    1.25
  -2  -6  -6    9.66    1.26
  -2  -6  -6   12.52    2.24
   2   6   7  213.72    7.99
  -2  -6  -7  177.41    9.22
  -2  -6  -7  207.19    9.23
  -2  -6  -7  221.16    9.46
   2   6   8  126.80    5.39
  -2  -6  -8  124.28    7.57
  -2  -6  -8  119.07    6.07
  -2  -6  -8  129.80    6.90
   2   6   9  209.36    7.33
  -2  -6  -9  203.92   11.27
  -2  -6  -9  219.49    8.26
  -2  -6  -9  198.58    8.33
   2   6  10  117.70    4.21
  -2  -6 -10  128.97    5.84
  -2  -6 -10  128.47    5.49
  -2  -6 -10  137.72    5.49
   2   6  11   32.18    1.64
  -2  -6 -11   37.27    2.32
  -2  -6 -11   33.16    1.80
  -2  -6 -12    6.54    1.25
  -2  -6 -12    5.94    1.42
  -2  -6 -13   39.18    2.28
  -2  -6 -13   41.05    2.45
  -2  -6 -14   98.81    2.83
  -2  -6 -14   99.20    3.36
  -2  -6 -15   25.04    1.89
  -2  -6 -15   21.47    2.12
  -2  -6 -16  355.49    5.87
  -2  -6 -16  339.31    7.32
  -2  -6 -17    6.85    1.32
  -2  -6 -17    6.88    1.64
  -2  -6 -18    3.27    1.35
  -2  -6 -18    1.93    1.68
  -2  -6 -19   19.94    1.85
  -2  -6 -19   16.54    2.10
  -2  -6 -20   48.38    2.64
  -2  -6 -20   47.03    3.09
  -2  -6 -21   11.92    1.74
  -2  -6 -21    9.73    2.10
  -2  -6 -22   -1.12    1.42
   2   7 -19   11.41    1.73
   2   7 -18    0.91    1.28
   2   7 -17   18.40    1.84
   2   7 -16    0.71    1.34
   2   7 -15   21.93    1.75
   2   7 -14   38.71    1.89
   2   7 -13    2.91    1.29
   2   7 -13    1.60    1.04
   2   7 -12   41.06    3.66
   2   7 -12   37.50    1.98
   2   7 -12   37.48    1.77
   2   7 -11   -0.33    2.08
   2   7 -11   -0.11    1.20
   2   7 -11   -0.34    1.99
   2   7 -11   -0.44    0.99
   2   7 -10  203.24    9.98
   2   7 -10  209.04    6.41
   2   7 -10  209.26    7.96
   2   7 -10  217.28    6.44
   2   7  -9   12.46    2.27
   2   7  -9   13.01    1.38
   2   7  -9   12.72    2.03
  -2  -7   9   12.16    1.94
   2   7  -8   40.55    4.27
   2   7  -8   37.03    2.02
   2   7  -8   36.46    3.05
  -2  -7   8   44.05    2.83
   2   7  -7   80.30    7.32
   2   7  -7   88.95    3.89
   2   7  -7   84.82    4.94
  -2  -7   7   84.49    4.49
   2   7  -6   71.80    5.85
   2   7  -6   62.60    3.55
   2   7  -6   73.71    3.66
  -2  -7   6   71.57    4.06
   2   7  -5    7.25    2.05
   2   7  -5    6.71    1.13
   2   7  -5    6.84    1.68
  -2  -7   5    6.80    1.77
   2   7  -4    0.51    1.64
   2   7  -4    1.19    0.98
   2   7  -4    0.36    1.31
  -2  -7   4    1.38    1.68
   2   7  -3   99.53    9.15
   2   7  -3  112.75    4.75
   2   7  -3  106.35    5.15
  -2  -7   3  117.00    5.46
   2   7  -2   -0.35    1.14
  -2  -7   2    2.61    1.92
   2   7  -1  373.57    7.07
  -2  -7   1  390.44   13.20
   2   7   0  338.22   13.46
  -2  -7   0  326.43   13.80
  -2  -7  -1  483.04   17.13
  -2  -7  -1  511.76   16.68
   2   7   2  109.71    5.19
  -2  -7  -2   98.51    8.20
  -2  -7  -2  116.71    5.92
  -2  -7  -2  106.32    4.99
   2   7   3   34.49    1.90
  -2  -7  -3   30.61    4.68
  -2  -7  -3   33.39    2.53
  -2  -7  -3   36.07    2.46
  -2  -7  -4  438.88   18.90
  -2  -7  -4  470.95   15.03
  -2  -7  -4  445.39   13.39
  -2  -7  -5  226.44   13.54
  -2  -7  -5  244.86   10.22
   2   7   6   53.56    2.31
  -2  -7  -6   51.89    2.88
  -2  -7  -6   47.69    4.95
   2   7   7   73.36    2.42
  -2  -7  -7   75.39    3.29
  -2  -7  -7   56.69    4.65
   2   7   8  985.76   28.34
  -2  -7  -8 1022.70   23.35
  -2  -7  -8  964.83   28.47
  -2  -7  -8 1019.51   13.16
   2   7   9    3.61    1.11
  -2  -7  -9    5.50    1.85
  -2  -7  -9    4.30    1.31
  -2  -7  -9    4.84    1.25
  -2  -7 -10  176.46    9.37
  -2  -7 -10  176.57    7.01
  -2  -7 -10  157.47    6.35
  -2  -7 -11   36.30    1.96
  -2  -7 -11   31.18    2.24
  -2  -7 -12   50.81    2.37
  -2  -7 -12   47.69    2.60
  -2  -7 -13   28.82    2.04
  -2  -7 -13   25.61    2.05
  -2  -7 -14   43.51    2.38
  -2  -7 -14   43.47    2.75
  -2  -7 -15    1.49    1.24
  -2  -7 -15    2.18    1.64
  -2  -7 -16   10.24    1.70
  -2  -7 -16    9.12    1.96
  -2  -7 -17   12.96    1.71
  -2  -7 -17   11.29    1.96
  -2  -7 -18    7.14    1.46
  -2  -7 -18    7.19    1.71
  -2  -7 -19    0.74    1.57
  -2  -7 -19   -0.89    1.82
  -2  -7 -20   23.16    1.81
  -2  -7 -20   19.80    2.46
  -2  -7 -21   18.53    1.94
  -2  -7 -21   13.39    2.31
   2   8 -17    2.17    1.43
   2   8 -16    0.93    1.39
   2   8 -15    0.09    1.25
   2   8 -14   90.89    3.23
   2   8 -13   -0.31    1.19
   2   8 -12   33.25    1.89
   2   8 -12   33.48    1.68
   2   8 -11   71.67    5.24
   2   8 -11   75.85    3.54
   2   8 -11   78.17    3.13
   2   8 -10   75.85    5.37
   2   8 -10   77.64    2.56
   2   8 -10   74.39    3.64
   2   8  -9  111.71    7.49
   2   8  -9  125.62    4.40
   2   8  -9  117.38    5.66
  -2  -8   9  132.55    6.08
   2   8  -8   -0.89    1.93
   2   8  -8   -0.54    1.00
   2   8  -8   -0.13    1.43
  -2  -8   8    0.42    1.48
   2   8  -7    0.18    1.76
   2   8  -7    0.36    0.98
   2   8  -7    0.31    1.32
  -2  -8   7   -0.29    1.74
   2   8  -6   49.59    5.12
   2   8  -6   54.36    2.57
   2   8  -6   51.96    3.52
  -2  -8   6   56.77    3.86
   2   8  -5  196.91   11.14
   2   8  -5  219.21    6.11
   2   8  -5  215.91    7.38
  -2  -8   5  225.30    8.61
   2   8  -4   25.61    2.63
   2   8  -4   30.51    1.85
   2   8  -4   27.48    2.10
  -2  -8   4   31.36    2.67
   2   8  -3    2.35    2.17
   2   8  -3    2.39    1.84
   2   8  -3    2.83    1.30
  -2  -8   3    3.52    1.71
   2   8  -2  155.17    7.89
  -2  -8   2  174.58    9.22
   2   8  -1  172.13    7.59
  -2  -8   1  149.04    7.14
   2   8   0  242.42    6.52
  -2  -8   0  265.23   10.19
   2   8   1   -0.20    1.18
  -2  -8  -1    0.08    1.27
  -2  -8  -1   -0.63    1.56
  -2  -8  -1   -0.19    0.87
   2   8   2   77.83    4.00
  -2  -8  -2   74.51    6.27
  -2  -8  -2   81.03    5.77
  -2  -8  -2   82.59    4.26
   2   8   3  518.79   16.46
  -2  -8  -3  481.57   19.35
  -2  -8  -3  499.08   17.12
  -2  -8  -3  501.17   16.05
   2   8   4  184.66    7.64
  -2  -8  -4  163.49   11.55
  -2  -8  -4  181.83    8.73
  -2  -8  -4  171.63    8.06
  -2  -8  -5   29.56    3.98
  -2  -8  -5   32.98    2.23
  -2  -8  -5   33.01    2.34
  -2  -8  -6  198.17   11.29
  -2  -8  -6  210.59    8.52
   2   8   7  192.70    6.88
  -2  -8  -7  194.47    8.06
  -2  -8  -7  168.72   10.68
   2   8   8   43.81    1.95
  -2  -8  -8   49.40    4.34
  -2  -8  -8   42.34    2.55
  -2  -8  -8   47.57    2.99
  -2  -8  -9   36.86    3.72
  -2  -8  -9   30.20    2.30
  -2  -8  -9   28.00    2.20
  -2  -8 -10    7.10    2.02
  -2  -8 -10    6.37    1.37
  -2  -8 -10    6.33    1.47
  -2  -8 -11    0.37    1.26
  -2  -8 -11    0.33    1.56
  -2  -8 -12    3.45    1.23
  -2  -8 -12    3.38    1.42
  -2  -8 -13  130.44    4.43
  -2  -8 -13  117.84    3.91
  -2  -8 -14   39.03    2.60
  -2  -8 -14   40.28    2.77
  -2  -8 -15    4.41    1.40
  -2  -8 -15    2.44    1.46
  -2  -8 -16    0.60    1.52
  -2  -8 -16   -1.21    1.44
  -2  -8 -17    1.40    1.34
  -2  -8 -17   -0.70    1.61
  -2  -8 -18   23.08    2.01
  -2  -8 -18   22.21    2.10
  -2  -8 -19    4.10    1.43
  -2  -8 -19    2.98    1.91
  -2  -8 -20   -0.07    1.65
  -2  -8 -20   -1.82    2.02
  -2  -8 -21   10.00    1.63
  -2  -8 -21   10.53    2.48
   2   9 -15   -0.75    1.44
   2   9 -14    4.38    1.51
   2   9 -13    9.05    1.48
   2   9 -12    3.19    1.31
   2   9 -12    4.23    1.08
   2   9 -11   55.82    2.29
   2   9 -11   55.64    2.00
   2   9 -10   17.41    2.62
   2   9 -10   21.93    1.61
  -2  -9  10   20.05    2.21
   2   9  -9    1.02    1.85
   2   9  -9    1.57    1.19
   2   9  -9    1.35    1.65
  -2  -9   9    0.06    1.68
   2   9  -8   46.08    4.75
   2   9  -8   49.86    2.85
   2   9  -8   51.32    2.97
  -2  -9   8   48.14    3.56
   2   9  -7   33.51    4.15
   2   9  -7   32.92    1.89
   2   9  -7   30.39    2.33
  -2  -9   7   36.61    3.15
   2   9  -6   52.52    5.94
   2   9  -6   55.45    2.29
   2   9  -6   49.89    2.81
  -2  -9   6   56.82    3.97
   2   9  -5   80.33    6.38
   2   9  -5   96.89    3.82
   2   9  -5   87.73    4.72
  -2  -9   5   90.44    4.96
   2   9  -4    0.46    1.74
   2   9  -4    0.50    1.28
   2   9  -4    0.74    1.33
  -2  -9   4    0.59    1.71
   2   9  -3   14.80    4.32
   2   9  -3   16.85    4.38
   2   9  -3   30.22    2.47
  -2  -9   3   25.30    2.49
   2   9  -2  107.80    5.40
  -2  -9   2  125.08    6.84
   2   9  -1    2.07    1.17
  -2  -9   1    2.40    1.71
   2   9   0   31.01    2.21
  -2  -9   0   36.14    2.82
  -2  -9   0   30.14    1.94
   2   9   1  341.60   11.54
  -2  -9  -1  369.34   13.39
  -2  -9  -1  372.94   13.57
  -2  -9  -1  341.60   11.51
   2   9   2   22.21    1.59
  -2  -9  -2   23.63    2.59
  -2  -9  -2   24.34    2.15
  -2  -9  -2   24.00    1.63
   2   9   3   15.38    1.52
  -2  -9  -3   16.01    2.73
  -2  -9  -3   16.51    2.05
  -2  -9  -3   15.40    1.45
   2   9   4    5.82    1.05
  -2  -9  -4    4.98    2.11
  -2  -9  -4    5.50    1.47
  -2  -9  -4    6.15    1.15
   2   9   5   10.08    1.25
  -2  -9  -5    9.15    2.43
  -2  -9  -5   10.27    1.56
  -2  -9  -5    9.59    1.35
  -2  -9  -6  424.81   16.75
  -2  -9  -6  446.23   11.75
  -2  -9  -6  431.29   12.48
  -2  -9  -7  257.24   12.60
  -2  -9  -7  271.55    9.85
  -2  -9  -8   49.06    4.30
  -2  -9  -8   56.63    3.37
  -2  -9  -9  200.13   10.63
  -2  -9  -9  221.79    7.70
  -2  -9  -9  205.23    6.43
  -2  -9 -10    1.13    2.18
  -2  -9 -10   -0.08    1.28
  -2  -9 -10   -0.64    1.40
  -2  -9 -11    3.56    1.24
  -2  -9 -11    4.01    1.70
  -2  -9 -12   28.60    2.01
  -2  -9 -12   23.53    2.09
  -2  -9 -13   -0.68    1.44
  -2  -9 -13    0.08    1.63
  -2  -9 -14   86.54    3.54
  -2  -9 -14   83.33    3.32
  -2  -9 -15   45.19    2.36
  -2  -9 -15   40.78    2.63
  -2  -9 -16    6.17    1.47
  -2  -9 -16    6.53    1.91
  -2  -9 -17   11.97    1.76
  -2  -9 -17   12.22    2.13
  -2  -9 -18   15.66    1.71
  -2  -9 -18   18.51    2.30
  -2  -9 -19   23.63    2.03
  -2  -9 -19   21.11    2.28
  -2  -9 -20    0.39    1.46
  -2  -9 -20    2.31    2.10
  -2  -9 -21    1.33    1.70
  -2  -9 -21    1.99    2.08
   2  10 -13    6.11    1.43
   2  10 -12   -0.44    1.12
   2  10 -11   18.74    1.66
   2  10 -11   15.22    1.32
   2  10 -10   64.65    2.46
  -2 -10  10   58.93    3.89
   2  10  -9  167.35    7.33
  -2 -10   9  164.27    8.59
   2  10  -8  194.87   10.82
   2  10  -8  226.04    6.33
   2  10  -8  205.34    7.09
  -2 -10   8  209.81    9.47
   2  10  -7    9.33    2.24
   2  10  -7    9.88    1.47
   2  10  -7    8.83    1.61
  -2 -10   7   11.22    2.24
   2  10  -6   13.72    2.84
   2  10  -6   17.59    1.75
   2  10  -6   17.08    2.33
  -2 -10   6   15.97    2.25
   2  10  -5   57.50    5.82
   2  10  -5   67.76    3.49
   2  10  -5   57.50    3.41
  -2 -10   5   63.64    4.49
   2  10  -4   24.28    4.57
   2  10  -4   26.10    4.38
   2  10  -4   25.98    1.96
  -2 -10   4   27.06    2.60
   2  10  -3   66.78    2.83
  -2 -10   3   72.15    3.89
   2  10  -2   89.08    4.36
  -2 -10   2   98.86    5.83
   2  10  -1  100.65    3.55
  -2 -10   1  106.06    6.40
   2  10   0    1.40    1.08
  -2 -10   0    1.66    1.80
   2  10   1    0.97    0.91
  -2 -10  -1    0.36    1.19
  -2 -10  -1   -0.91    1.75
  -2 -10  -1    0.03    0.99
   2  10   2  353.40    9.13
  -2 -10  -2  372.52   11.29
  -2 -10  -2  385.16   12.93
  -2 -10  -2  354.61    9.51
   2  10   3   84.40    3.04
  -2 -10  -3   80.11    5.09
  -2 -10  -3   88.17    4.22
  -2 -10  -3   82.32    4.10
   2  10   4    3.02    1.01
  -2 -10  -4    2.64    1.53
  -2 -10  -4    3.56    1.44
  -2 -10  -4    2.64    1.13
  -2 -10  -5  415.99   17.55
  -2 -10  -5  451.13   14.51
  -2 -10  -5  454.31   15.27
  -2 -10  -6   20.85    2.83
  -2 -10  -6   23.97    2.18
  -2 -10  -6   24.48    2.20
  -2 -10  -7   23.53    3.33
  -2 -10  -7   24.35    2.24
  -2 -10  -7   26.25    2.32
  -2 -10  -8   66.74    5.16
  -2 -10  -8   57.15    3.20
  -2 -10  -9  580.65   18.80
  -2 -10  -9  609.17   17.64
  -2 -10 -10    6.23    1.44
  -2 -10 -10    4.15    1.54
  -2 -10 -11   11.48    1.64
  -2 -10 -11   10.72    1.95
  -2 -10 -12   25.29    2.14
  -2 -10 -12   23.94    2.13
  -2 -10 -13   75.45    3.13
  -2 -10 -13   72.45    3.35
  -2 -10 -14    3.32    1.55
  -2 -10 -14    4.79    1.88
  -2 -10 -15   36.90    2.33
  -2 -10 -15   34.89    2.63
  -2 -10 -16    3.02    1.60
  -2 -10 -16    3.32    1.65
  -2 -10 -17   13.01    1.81
  -2 -10 -17   11.51    1.94
  -2 -10 -18   34.92    2.43
  -2 -10 -18   34.27    2.53
  -2 -10 -19    9.48    1.85
  -2 -10 -19    6.73    1.98
  -2 -10 -20   -0.07    1.48
  -2 -10 -20    1.00    2.22
   2  11 -10    4.39    1.49
   2  11  -9   22.51    1.82
  -2 -11   9   20.84    2.33
   2  11  -8    0.97    1.35
  -2 -11   8    0.64    1.99
   2  11  -7   66.05    2.75
   2  11  -7   63.50    3.09
  -2 -11   7   64.06    5.19
   2  11  -6   78.15    6.73
   2  11  -6   91.38    3.68
   2  11  -6   87.83    3.61
  -2 -11   6   81.19    5.43
   2  11  -5    7.77    2.39
   2  11  -5    9.84    1.47
  -2 -11   5    7.77    2.39
   2  11  -4   82.62   10.60
   2  11  -4   86.99    9.43
   2  11  -4  103.31    4.57
  -2 -11   4  110.97    5.48
   2  11  -3  123.80    4.17
  -2 -11   3  127.72    6.14
   2  11  -2   62.46    3.06
  -2 -11   2   70.62    4.06
   2  11  -1   74.56    3.24
  -2 -11   1   87.98    4.61
   2  11   0    2.02    0.96
  -2 -11   0    2.96    1.69
  -2 -11   0    2.53    1.50
   2  11   1   83.46    3.40
  -2 -11  -1   97.16    5.28
  -2 -11  -1   85.21    4.86
   2  11   2   12.63    1.26
  -2 -11  -2   13.24    2.01
  -2 -11  -2   13.72    1.95
  -2 -11  -3   47.73    3.65
  -2 -11  -3   47.37    2.89
  -2 -11  -3   43.30    3.21
  -2 -11  -4   81.54    5.64
  -2 -11  -4   83.68    4.17
  -2 -11  -4   81.69    4.89
  -2 -11  -5   83.99    5.90
  -2 -11  -5   82.92    4.39
  -2 -11  -5   90.25    4.67
  -2 -11  -6   -0.36    1.56
  -2 -11  -6    2.14    1.28
  -2 -11  -6    1.53    1.53
  -2 -11  -7   32.07    3.91
  -2 -11  -7   32.35    2.38
  -2 -11  -7   33.63    2.72
  -2 -11  -8   24.25    3.06
  -2 -11  -8   23.27    1.93
  -2 -11  -8   21.72    2.07
  -2 -11  -9   50.22    4.02
  -2 -11  -9   51.20    3.21
  -2 -11 -10   35.78    2.53
  -2 -11 -11    2.23    1.45
  -2 -11 -11    0.14    1.62
  -2 -11 -12    5.21    1.52
  -2 -11 -12    6.81    1.69
  -2 -11 -13    2.05    1.52
  -2 -11 -13    3.04    1.93
  -2 -11 -14    6.16    1.46
  -2 -11 -14    7.26    1.99
  -2 -11 -15   22.84    2.36
  -2 -11 -15   23.30    2.41
  -2 -11 -16   16.19    1.68
  -2 -11 -16   17.57    2.07
  -2 -11 -17    3.98    1.59
  -2 -11 -17    2.63    1.95
  -2 -11 -18   29.21    2.17
  -2 -11 -18   29.37    2.60
  -2 -11 -19    0.95    1.76
  -2 -11 -19   -0.64    2.12
  -2 -11 -20   25.83    2.25
  -2 -11 -20   21.72    2.41
  -2 -12   8   41.14    4.12
  -2 -12   7    0.43    2.10
   2  12  -6   10.50    2.19
   2  12  -6    9.27    1.48
  -2 -12   6   10.44    2.31
   2  12  -5   19.23    4.31
   2  12  -5   18.58    4.20
   2  12  -5   20.59    1.69
  -2 -12   5   20.79    2.93
   2  12  -4    0.44    1.24
  -2 -12   4    1.68    2.12
   2  12  -3    0.16    1.23
  -2 -12   3    1.33    2.17
   2  12  -2   69.09    2.74
  -2 -12   2   82.11    4.34
   2  12  -1   -0.15    0.93
  -2 -12   1   -0.60    2.22
  -2 -12   0   32.33    2.87
  -2 -12   0   32.25    2.89
  -2 -12  -1   84.34    4.65
  -2 -12  -1   85.83    3.23
  -2 -12  -1   93.68    4.82
  -2 -12  -2   40.18    3.38
  -2 -12  -2   39.64    2.20
  -2 -12  -2   44.30    3.00
  -2 -12  -3   15.38    2.20
  -2 -12  -3   17.49    1.75
  -2 -12  -3   13.03    2.06
  -2 -12  -4    2.08    1.55
  -2 -12  -4    2.87    1.16
  -2 -12  -4    1.50    1.61
  -2 -12  -5   34.83    3.21
  -2 -12  -5   36.82    2.52
  -2 -12  -5   31.91    2.57
  -2 -12  -6  221.97   10.11
  -2 -12  -6  237.17    8.20
  -2 -12  -6  221.90    7.54
  -2 -12  -7  578.40   18.49
  -2 -12  -7  592.02    9.89
  -2 -12  -7  587.70   10.97
  -2 -12  -8  329.04   15.54
  -2 -12  -8  356.57   14.57
  -2 -12  -8  362.18    7.04
  -2 -12  -9   68.10    4.42
  -2 -12  -9   65.73    3.06
  -2 -12  -9   64.06    3.16
  -2 -12 -10   -0.04    1.37
  -2 -12 -11   56.84    3.34
  -2 -12 -12    9.97    1.63
  -2 -12 -12   11.62    2.07
  -2 -12 -13    2.24    1.51
  -2 -12 -13    0.53    1.56
  -2 -12 -14   61.45    3.35
  -2 -12 -14   57.40    3.19
  -2 -12 -15   -1.45    1.33
  -2 -12 -15   -0.24    1.98
  -2 -12 -16   28.33    2.23
  -2 -12 -16   26.40    2.44
  -2 -12 -17    0.83    1.36
  -2 -12 -17    2.37    2.18
  -2 -12 -18   -0.91    1.61
  -2 -12 -18    2.84    2.08
  -2 -12 -19    7.72    1.84
  -2 -12 -19    4.41    2.57
  -2 -13   7   15.22    2.91
  -2 -13   6    9.34    2.43
   2  13  -5   -0.09    1.24
  -2 -13   5    0.00    2.07
   2  13  -4   93.02    3.43
  -2 -13   4  104.43    5.96
  -2 -13   3    2.74    2.38
  -2 -13   2  110.69    6.18
  -2 -13   1   30.82    2.84
  -2 -13   0  137.40    7.03
  -2 -13  -1   50.70    2.45
  -2 -13  -1   46.18    2.94
  -2 -13  -2    2.98    1.20
  -2 -13  -2    1.53    1.87
  -2 -13  -3   41.29    2.33
  -2 -13  -3   43.25    3.38
  -2 -13  -4   47.31    2.36
  -2 -13  -4   47.46    2.86
  -2 -13  -5   33.58    2.37
  -2 -13  -5   33.85    2.51
  -2 -13  -6    8.94    1.47
  -2 -13  -6    9.16    2.18
  -2 -13  -7    6.83    1.37
  -2 -13  -7    7.10    2.08
  -2 -13  -8   61.07    3.38
  -2 -13  -8   59.61    2.97
  -2 -13  -9  100.41    3.90
  -2 -13  -9  101.27    4.34
  -2 -13 -10  114.95    4.19
  -2 -13 -10  108.32    3.84
  -2 -13 -11    8.03    1.55
  -2 -13 -12    2.44    1.30
  -2 -13 -13    0.24    1.50
  -2 -13 -13   -0.70    1.95
  -2 -13 -14   -1.17    1.51
  -2 -13 -14    3.22    1.74
  -2 -13 -15    0.78    1.58
  -2 -13 -15   -0.23    1.78
  -2 -13 -16    7.39    1.78
  -2 -13 -16    6.36    2.15
  -2 -13 -17   45.84    2.33
  -2 -13 -17   48.74    3.22
  -2 -13 -18   -0.40    1.70
  -2 -13 -18   -3.17    2.07
  -2 -14   6    0.55    2.34
  -2 -14   5   97.65    5.25
  -2 -14   4   -0.29    2.15
  -2 -14   3   15.84    2.75
  -2 -14   2    0.96    2.31
  -2 -14   1   52.26    3.64
  -2 -14   0  114.08    6.30
  -2 -14  -1    6.66    2.12
  -2 -14  -2   11.46    2.41
  -2 -14  -3    3.40    1.20
  -2 -14  -3    3.92    1.94
  -2 -14  -4   61.15    3.06
  -2 -14  -4   63.38    3.59
  -2 -14  -5   52.71    2.82
  -2 -14  -5   62.15    3.75
  -2 -14  -6    9.07    1.36
  -2 -14  -6   11.26    2.25
  -2 -14  -7   45.54    2.90
  -2 -14  -7   46.76    2.95
  -2 -14  -8    3.61    1.30
  -2 -14  -8    2.92    1.76
  -2 -14  -9    2.09    1.31
  -2 -14  -9    3.38    1.88
  -2 -14 -10   33.54    2.43
  -2 -14 -10   31.03    2.50
  -2 -14 -11    7.29    1.53
  -2 -14 -11    6.75    2.18
  -2 -14 -12  140.44    4.71
  -2 -14 -13    0.52    1.24
  -2 -14 -14    0.08    1.55
  -2 -14 -14   -0.04    2.18
  -2 -14 -15   52.61    3.22
  -2 -14 -15   52.91    3.03
  -2 -14 -16    1.25    1.51
  -2 -14 -16    1.36    2.31
  -2 -14 -17    2.28    1.73
  -2 -14 -17    2.48    2.15
  -2 -15   5   22.00    2.69
  -2 -15   4   16.09    2.82
  -2 -15   3    6.72    2.33
  -2 -15   2  100.07    4.93
  -2 -15   1   11.32    2.62
  -2 -15   0   22.92    2.74
  -2 -15  -1   -0.14    2.00
  -2 -15  -2   13.66    2.52
  -2 -15  -3   37.82    3.00
  -2 -15  -4   97.66    4.67
  -2 -15  -5   39.26    2.95
  -2 -15  -6   -1.63    1.83
  -2 -15  -7    0.80    1.27
  -2 -15  -7   -0.95    1.80
  -2 -15  -8    1.32    1.28
  -2 -15  -8    1.44    2.12
  -2 -15  -9   32.27    2.60
  -2 -15  -9   34.64    2.94
  -2 -15 -10   -0.34    1.46
  -2 -15 -10    1.58    1.79
  -2 -15 -11    8.69    1.51
  -2 -15 -11   10.27    2.38
  -2 -15 -12   14.42    1.71
  -2 -15 -13    8.22    1.43
  -2 -15 -14   -0.41    1.49
  -2 -15 -14   -0.07    2.24
  -2 -15 -15    3.63    1.69
  -2 -15 -15    4.10    2.23
  -2 -15 -16   11.42    2.07
  -2 -15 -16   11.50    2.75
  -2 -16   4    7.11    2.47
  -2 -16   3    5.79    2.38
  -2 -16   2    1.92    2.51
  -2 -16   1   21.13    2.84
  -2 -16   0   71.57    5.26
  -2 -16  -1    0.60    2.30
  -2 -16  -2   10.38    2.26
  -2 -16  -3    3.28    1.97
  -2 -16  -4   15.03    2.34
  -2 -16  -5   -0.10    1.83
  -2 -16  -6   19.68    2.39
  -2 -16  -7   15.00    2.20
  -2 -16  -8    0.76    2.31
  -2 -16  -9   11.46    2.51
  -2 -16 -10    1.88    1.96
  -2 -16 -11    1.67    2.22
  -2 -16 -12   12.55    2.55
  -2 -16 -15    2.02    2.13
  -2 -17   3    6.21    2.57
  -2 -17   2   11.67    2.63
  -2 -17   1    1.29    2.41
  -2 -17   0    1.13    2.44
  -2 -17  -1   24.61    2.94
  -2 -17  -2    1.60    2.42
  -2 -17  -3   28.08    3.13
  -2 -17  -4    2.55    2.37
  -2 -17  -5    3.00    2.04
  -2 -17  -6    4.45    2.19
  -2 -17  -7   20.18    2.59
  -2 -17  -8   24.62    2.77
  -2 -17  -9    2.47    2.41
  -2 -17 -10   55.59    3.38
  -2 -17 -11   22.58    2.98
  -2 -17 -12   24.46    2.86
  -2 -17 -13   -0.71    2.19
  -2 -18   2   21.10    2.64
  -2 -18   1    2.41    2.56
  -2 -18   0   22.00    3.02
  -2 -18  -1    0.27    2.50
  -2 -18  -2   -1.34    2.44
  -2 -18  -3   32.07    3.32
  -2 -18  -4    5.41    2.55
  -2 -18  -5    1.93    2.12
  -2 -18  -6    5.21    2.24
  -2 -18  -7   10.50    2.33
  -2 -18  -8   34.38    3.13
  -2 -18  -9   75.61    3.91
  -2 -18 -10   24.78    2.87
  -2 -18 -11    6.34    2.52
  -2 -19   0    3.59    2.79
  -2 -19  -1   47.97    4.74
  -2 -19  -2    6.07    2.75
  -2 -19  -3   13.33    2.49
  -2 -19  -4   -1.63    2.20
  -2 -19  -5   23.36    3.29
  -2 -19  -6    2.49    2.34
  -2 -19  -7    1.41    2.55
  -2 -19  -8   -1.16    2.21
  -2 -19  -9    4.92    2.34
   3 -19  -4   -0.12    1.89
   3 -19  -3   10.01    2.00
   3 -19  -2    2.29    2.00
   3 -18  -8    2.07    1.74
  -3  18   8    1.30    3.01
   3 -18  -7   16.80    1.99
  -3  18   7   17.42    3.20
   3 -18  -6    7.53    1.93
  -3  18   6    6.96    2.73
   3 -18  -5   53.53    2.89
  -3  18   5   60.68    4.66
   3 -18  -4    4.08    2.02
   3 -18  -3    7.69    2.17
   3 -18  -2    2.64    1.73
   3 -18  -1   21.83    2.35
   3 -17 -10   43.44    2.79
  -3  17  10   37.24    3.63
   3 -17  -9   -1.29    1.57
  -3  17   9   -0.90    2.96
   3 -17  -8    5.73    1.95
  -3  17   8    3.96    3.60
   3 -17  -7   24.01    2.29
  -3  17   7   25.74    3.95
   3 -17  -6    1.48    1.52
  -3  17   6   -0.04    2.20
   3 -17  -5    0.34    1.80
  -3  17   5    1.49    2.46
   3 -17  -4    0.22    1.48
  -3  17   4    3.67    2.54
   3 -17  -3    6.90    1.97
  -3  17   3    6.46    2.90
   3 -17  -2   16.15    2.04
  -3  17   2   16.54    2.86
   3 -17  -1   31.68    2.38
  -3  17   1   27.73    3.60
   3 -17   0    8.78    1.91
  -3  17   0    8.68    2.58
   3 -17   1   43.95    2.67
  -3  17  -1   47.56    4.48
   3 -16 -12   11.97    1.83
  -3  16  12    9.50    2.74
   3 -16 -11    5.23    2.08
  -3  16  11    3.08    2.90
   3 -16 -10   10.55    2.02
  -3  16  10   10.20    3.08
   3 -16  -9    3.32    1.61
  -3  16   9   -0.46    2.68
   3 -16  -8    3.23    1.68
  -3  16   8    4.96    2.57
   3 -16  -7    3.21    1.73
  -3  16   7    1.93    2.86
   3 -16  -6   18.05    2.24
  -3  16   6   20.80    2.99
   3 -16  -5    8.37    1.77
  -3  16   5    8.50    2.31
   3 -16  -4   21.74    2.10
  -3  16   4   16.86    2.98
   3 -16  -3    1.22    1.62
  -3  16   3    2.17    2.34
   3 -16  -2    1.27    1.59
  -3  16   2    0.26    2.17
   3 -16  -1    5.84    1.68
  -3  16   1    5.23    2.48
   3 -16   0   21.24    2.08
  -3  16   0   25.20    3.22
   3 -16   1    4.81    1.86
  -3  16  -1    4.24    2.19
   3 -16   2   17.85    2.17
  -3  16  -2   18.33    3.38
  -3  16  -3    9.04    2.51
  -3  16  -4    1.79    2.10
  -3  16  -5    9.72    2.26
   3 -15 -13    2.71    1.66
  -3  15  13    2.21    2.57
   3 -15 -12    3.55    1.86
  -3  15  12    3.16    3.04
   3 -15 -11   23.54    2.08
  -3  15  11   25.98    3.85
   3 -15 -10    5.07    1.64
  -3  15  10    3.89    2.92
   3 -15  -9   -1.87    1.42
  -3  15   9   -1.16    2.65
   3 -15  -8    8.55    1.83
  -3  15   8    5.30    2.56
   3 -15  -7   35.04    2.15
  -3  15   7   34.14    3.99
   3 -15  -6   12.91    1.66
  -3  15   6   13.42    2.86
   3 -15  -5  124.49    3.73
  -3  15   5  126.81    6.88
   3 -15  -4    9.96    1.74
  -3  15   4    8.63    2.55
   3 -15  -3    7.48    1.67
  -3  15   3    6.72    2.20
   3 -15  -2    0.92    1.49
  -3  15   2    1.51    2.30
   3 -15  -1    5.53    1.47
  -3  15   1    5.68    2.27
   3 -15   0   57.45    2.73
  -3  15   0   60.45    4.36
   3 -15   1    1.84    1.60
  -3  15  -1    2.49    2.23
   3 -15   2    0.73    1.59
  -3  15  -2    1.13    2.06
   3 -15   3    7.86    1.90
  -3  15  -3    7.71    2.13
  -3  15  -4    9.23    2.22
  -3  15  -5   39.72    3.65
  -3  15  -6   51.79    3.86
  -3  15  -7    7.85    1.99
  -3  15  -8   52.92    3.63
  -3  14  15    1.59    3.32
  -3  14  14   -1.80    3.02
   3 -14 -13   46.83    2.64
  -3  14  13   49.59    4.81
   3 -14 -12    2.59    1.49
  -3  14  12   -0.72    2.77
   3 -14 -11    1.94    1.60
  -3  14  11    7.91    2.87
   3 -14 -10   58.84    2.53
  -3  14  10   67.95    5.61
   3 -14  -9    1.85    1.67
  -3  14   9    2.72    2.80
   3 -14  -8    1.63    1.37
  -3  14   8    0.08    2.67
   3 -14  -7    0.02    1.62
  -3  14   7    1.41    2.20
   3 -14  -6   20.35    1.91
  -3  14   6   16.73    2.91
   3 -14  -5   25.97    2.07
  -3  14   5   27.95    3.15
   3 -14  -4   95.38    3.38
  -3  14   4   89.54    5.31
   3 -14  -3    0.56    1.48
  -3  14   3    0.77    1.95
   3 -14  -2   79.75    2.98
  -3  14   2   74.45    4.64
   3 -14  -1   34.13    2.17
  -3  14   1   30.21    3.82
   3 -14   0    1.29    1.42
  -3  14   0   -0.32    2.12
   3 -14   1   99.98    3.89
  -3  14  -1  101.50    6.05
   3 -14   2   12.84    1.73
  -3  14  -2   10.54    2.38
   3 -14   3    0.67    1.61
  -3  14  -3    0.44    1.99
   3 -14   4   42.26    2.80
  -3  14  -4   36.14    3.35
  -3  14  -5    2.86    1.88
  -3  14  -6   72.53    4.74
  -3  14  -7    0.20    1.59
  -3  14  -8    3.05    1.85
  -3  14  -9    7.31    1.93
  -3  14 -10    0.84    1.68
  -3  14 -11    1.33    1.81
   3 -13 -16    0.00    1.85
  -3  13  16   -0.14    3.60
   3 -13 -15   -1.21    1.79
  -3  13  15   -2.78    2.56
  -3  13  14    5.36    3.25
  -3  13  13    0.54    2.91
   3 -13 -12   16.44    1.83
  -3  13  12   15.68    3.18
   3 -13 -11    2.15    1.75
  -3  13  11    1.47    2.84
   3 -13 -10   61.64    2.56
  -3  13  10   54.38    4.17
   3 -13  -9   19.47    1.99
  -3  13   9   22.93    3.34
   3 -13  -8    3.76    1.65
  -3  13   8   -0.90    2.57
   3 -13  -7    6.12    1.44
  -3  13   7    7.49    2.70
   3 -13  -6   23.52    1.97
  -3  13   6   16.93    3.16
   3 -13  -5   51.66    2.44
  -3  13   5   44.11    4.29
   3 -13  -4   27.36    1.86
  -3  13   4   28.73    3.44
   3 -13  -3    4.70    1.31
  -3  13   3    4.16    2.28
   3 -13  -2    7.49    1.62
  -3  13   2    7.92    2.43
   3 -13  -1    1.21    1.37
  -3  13   1    0.27    2.14
   3 -13   0  163.32    7.22
  -3  13   0  154.19    9.07
   3 -13   1   11.05    1.63
  -3  13  -1    9.07    2.37
   3 -13   2    3.18    1.38
  -3  13  -2    2.56    1.92
  -3  13  -2    2.09    0.91
   3 -13   3    3.00    1.52
  -3  13  -3    2.00    1.76
  -3  13  -3    3.50    1.05
   3 -13   4    2.00    1.50
  -3  13  -4    2.60    1.79
   3 -13   5   14.00    2.10
  -3  13  -5   11.44    2.02
  -3  13  -6   52.95    3.30
  -3  13  -7   19.91    2.20
  -3  13  -8   97.63    4.16
  -3  13  -9   19.82    2.19
  -3  13 -10   17.51    2.00
  -3  13 -11   24.21    2.40
  -3  13 -12   -0.43    1.59
  -3  13 -13   42.08    2.70
  -3  13 -14    0.30    1.75
   3 -12 -16    3.70    1.95
  -3  12  16    3.54    3.06
   3 -12 -15    5.55    1.82
  -3  12  15    3.29    3.24
   3 -12 -14    2.34    1.55
  -3  12  14    3.42    2.98
  -3  12  13    3.63    2.53
  -3  12  12   19.10    2.83
   3 -12 -11   13.77    1.93
  -3  12  11   20.52    3.18
   3 -12 -10   28.23    2.12
  -3  12  10   26.04    2.96
   3 -12  -9    0.94    1.31
  -3  12   9    0.61    2.58
   3 -12  -8  124.03    3.61
  -3  12   8  140.54    7.08
   3 -12  -7  116.30    5.46
  -3  12   7  110.29    6.15
   3 -12  -6  178.91    7.81
  -3  12   6  184.24   10.14
   3 -12  -5    6.86    1.36
  -3  12   5    5.73    2.19
   3 -12  -4   22.82    1.89
  -3  12   4   18.23    2.83
   3 -12  -3  148.42    4.79
  -3  12   3  132.16    6.94
   3 -12  -2   15.81    1.74
  -3  12   2   13.45    2.27
   3 -12  -1   38.38    2.19
  -3  12   1   34.00    3.49
   3 -12   0   95.91    3.50
  -3  12   0   89.15    5.29
   3 -12   1   -0.41    1.29
  -3  12  -1    0.12    1.74
  -3  12  -1   -0.06    0.89
   3 -12   2    0.78    1.27
   3 -12   2    1.89    1.32
  -3  12  -2    0.40    1.58
  -3  12  -2    0.89    0.88
   3 -12   3   36.37    2.29
   3 -12   3   34.82    2.41
  -3  12  -3   33.28    2.88
  -3  12  -3   36.03    1.62
   3 -12   4    0.03    1.40
  -3  12  -4    0.19    1.81
  -3  12  -4    0.25    0.92
   3 -12   5    9.58    1.76
  -3  12  -5   10.67    1.74
  -3  12  -5    8.28    1.10
   3 -12   6  151.11    7.67
  -3  12  -6  144.95    7.36
  -3  12  -7   20.90    2.39
  -3  12  -8   -0.30    1.65
  -3  12  -9    1.70    1.68
  -3  12 -10   93.00    4.15
  -3  12 -11   37.86    2.44
  -3  12 -12    1.25    1.61
  -3  12 -13    7.33    1.70
  -3  12 -14   -0.01    1.35
  -3  12 -15   22.09    2.30
  -3  12 -16   -0.94    1.55
   3 -11 -17    6.94    1.84
  -3  11  17    6.44    2.74
   3 -11 -16    7.23    1.85
  -3  11  16    5.52    2.98
   3 -11 -15    3.82    1.85
  -3  11  15    1.92    2.89
   3 -11 -14    5.33    1.70
  -3  11  14    1.25    2.95
   3 -11 -13    2.22    1.44
  -3  11  13    5.05    2.89
  -3  11  12   23.51    3.33
  -3  11  11   68.76    5.00
   3 -11 -10  125.13    3.62
  -3  11  10  147.84    7.23
   3 -11  -9    9.53    1.68
  -3  11   9    8.96    2.74
   3 -11  -8  121.60    5.45
  -3  11   8  112.22    6.25
   3 -11  -7   24.36    1.71
  -3  11   7   22.95    3.38
   3 -11  -6    1.83    1.17
  -3  11   6    4.09    2.31
   3 -11  -5   59.58    2.46
  -3  11   5   56.97    4.35
   3 -11  -4  119.25    4.46
  -3  11   4  105.21    5.95
   3 -11  -3   37.44    1.96
  -3  11   3   33.73    3.29
   3 -11  -2   55.10    2.51
  -3  11   2   55.09    4.35
   3 -11  -1  153.11    3.99
   3 -11  -1  137.62    4.78
  -3  11   1  150.55    7.32
  -3  11   1  153.16    3.39
   3 -11   0   42.05    2.17
   3 -11   0   35.72    2.63
  -3  11   0   39.32    3.22
  -3  11   0   40.89    1.63
   3 -11   1   21.22    1.68
   3 -11   1   17.52    1.83
  -3  11  -1   16.70    2.40
  -3  11  -1   22.41    1.36
   3 -11   2   24.52    1.83
   3 -11   2   21.89    2.07
  -3  11  -2   25.73    2.36
  -3  11  -2   23.21    1.36
   3 -11   3  152.85    5.52
   3 -11   3  132.12    5.15
  -3  11  -3  138.44    5.28
  -3  11  -3  153.19    4.74
   3 -11   4  448.37   13.67
   3 -11   4  401.46   12.78
  -3  11  -4  410.09   13.12
  -3  11  -4  448.75   11.94
   3 -11   5   39.31    2.72
   3 -11   5   37.81    2.37
  -3  11  -5   37.96    2.82
  -3  11  -5   46.84    1.83
   3 -11   6   36.50    2.89
  -3  11  -6   33.80    2.52
  -3  11  -6   37.08    1.67
   3 -11   7   -0.45    1.79
  -3  11  -7   -0.96    1.55
  -3  11  -8   16.12    1.96
  -3  11  -9   41.95    2.60
  -3  11 -10   64.30    3.00
  -3  11 -11   17.48    1.95
  -3  11 -12   35.31    2.22
  -3  11 -13   20.07    1.95
  -3  11 -14   15.10    1.78
  -3  11 -15    1.11    1.61
  -3  11 -16    0.00    1.63
  -3  11 -17    6.13    1.72
   3 -10 -18    8.98    1.92
   3 -10 -17    5.82    1.81
  -3  10  17   10.31    2.69
   3 -10 -16    7.45    1.85
  -3  10  16    7.97    3.06
   3 -10 -15    8.87    1.86
  -3  10  15    9.77    2.60
   3 -10 -14   13.40    1.86
  -3  10  14   15.52    2.76
   3 -10 -13   13.31    1.79
  -3  10  13   17.23    3.09
   3 -10 -12   11.82    1.79
  -3  10  12   16.44    3.05
  -3  10  11    1.82    2.33
  -3  10  10    0.80    2.13
   3 -10  -9   13.41    1.56
  -3  10   9   15.30    2.88
   3 -10  -8    7.45    1.32
  -3  10   8    8.27    2.33
   3 -10  -7   14.17    1.66
  -3  10   7   16.36    2.67
   3 -10  -6    6.64    1.52
  -3  10   6    8.56    2.14
   3 -10  -5   91.38    3.14
  -3  10   5   93.05    5.09
   3 -10  -4   15.92    1.61
  -3  10   4   15.79    2.27
   3 -10  -3  184.80    5.24
   3 -10  -3  158.96    5.75
  -3  10   3  166.57    7.15
   3 -10  -2    2.43    1.18
   3 -10  -2    1.23    1.45
  -3  10   2    1.17    1.59
  -3  10   2    0.63    0.78
   3 -10  -1   19.00    1.63
   3 -10  -1   17.86    2.08
  -3  10   1   22.07    2.44
  -3  10   1   18.59    1.30
   3 -10   0    3.23    1.18
   3 -10   0    2.48    1.16
  -3  10   0    2.98    1.82
  -3  10   0    2.09    0.91
   3 -10   1    1.64    1.12
   3 -10   1    1.94    1.33
  -3  10  -1    1.59    1.48
  -3  10  -1    0.55    0.85
   3 -10   2   30.36    2.03
   3 -10   2   25.35    2.35
  -3  10  -2   26.74    2.74
  -3  10  -2   29.31    1.47
   3 -10   3  105.03    4.38
   3 -10   3  100.61    4.94
  -3  10  -3  102.58    5.43
  -3  10  -3  107.55    3.72
   3 -10   4   34.64    2.22
   3 -10   4   31.15    2.12
  -3  10  -4   33.19    2.31
  -3  10  -4   32.24    1.50
   3 -10   5  110.23    4.00
   3 -10   5  104.59    4.20
  -3  10  -5  109.75    4.49
  -3  10  -5  115.19    2.93
   3 -10   6  176.00    7.28
   3 -10   6  155.76    5.99
  -3  10  -6  170.05    6.87
  -3  10  -6  179.68    5.50
   3 -10   7   32.98    3.32
   3 -10   7   34.90    2.35
   3 -10   7   40.02    3.08
  -3  10  -7   38.78    2.37
  -3  10  -8    0.41    1.43
  -3  10  -9   -1.55    1.55
  -3  10 -10   48.71    2.56
  -3  10 -11   -0.66    1.26
  -3  10 -12   51.65    2.47
  -3  10 -13    7.31    1.44
  -3  10 -14   28.54    1.94
  -3  10 -15   87.15    3.11
  -3  10 -16   -1.00    1.51
  -3  10 -17    1.78    1.40
  -3  10 -18    6.84    1.78
   3  -9 -18   -1.38    1.81
   3  -9 -17    5.47    1.74
  -3   9  17    5.59    2.51
   3  -9 -16   10.81    1.78
  -3   9  16    8.48    2.62
   3  -9 -15    5.08    1.49
  -3   9  15    4.07    2.91
   3  -9 -14    0.47    1.32
  -3   9  14    2.06    2.74
   3  -9 -13    0.45    1.35
  -3   9  13   -0.58    2.29
   3  -9 -12   20.31    1.76
  -3   9  12   23.53    3.23
   3  -9 -11    0.28    1.25
  -3   9  11   -0.06    2.31
  -3   9  10   12.19    2.48
  -3   9   9    0.75    2.43
   3  -9  -8   25.09    1.69
  -3   9   8   22.05    3.02
   3  -9  -7   89.97    2.84
  -3   9   7   93.21    6.58
   3  -9  -6   63.63    2.42
  -3   9   6   50.58    4.05
   3  -9  -5   33.84    1.94
  -3   9   5   37.30    3.99
   3  -9  -4   15.90    1.51
   3  -9  -4   13.52    1.93
  -3   9   4   15.94    2.46
   3  -9  -3  537.73   16.23
   3  -9  -3  488.37   17.17
  -3   9   3  548.85   20.29
  -3   9   3  519.60   15.21
   3  -9  -2    0.62    1.13
   3  -9  -2    1.79    1.44
  -3   9   2    0.41    1.83
  -3   9   2    1.22    0.74
   3  -9  -1   -0.12    1.04
   3  -9  -1    0.01    1.10
  -3   9   1    0.70    1.87
  -3   9   1    0.08    0.88
   3  -9   0   76.64    2.65
   3  -9   0   75.24    3.76
  -3   9   0   79.63    5.03
  -3   9   0   74.06    2.13
   3  -9   1  132.04    4.97
   3  -9   1  124.77    5.74
  -3   9  -1  132.14    7.12
  -3   9  -1  129.85    4.42
   3  -9   2   84.45    3.20
   3  -9   2   78.34    3.57
  -3   9  -2   83.48    4.56
  -3   9  -2   84.64    2.31
   3  -9   3    7.34    1.17
   3  -9   3    7.59    1.35
  -3   9  -3    7.09    1.52
  -3   9  -3    8.45    0.96
   3  -9   4  287.14    9.81
   3  -9   4  262.93    9.85
  -3   9  -4  287.67   10.67
  -3   9  -4  287.66    8.89
   3  -9   5   23.78    2.04
   3  -9   5   22.12    1.78
  -3   9  -5   23.78    1.84
  -3   9  -5   22.34    1.33
   3  -9   6    0.62    1.22
   3  -9   6    0.27    1.05
  -3   9  -6    1.38    1.23
  -3   9  -6    0.98    0.83
   3  -9   7   88.64    5.49
   3  -9   7   83.01    3.76
   3  -9   7   92.20    4.19
  -3   9  -7   89.90    3.20
   3  -9   8  105.46    4.64
  -3   9  -8  120.71    4.73
  -3   9  -9   97.57    3.06
  -3   9 -10    1.54    1.61
  -3   9 -11    1.43    1.51
  -3   9 -12   25.83    2.01
  -3   9 -13   43.17    2.19
  -3   9 -14   -0.45    1.47
  -3   9 -15   27.79    1.93
  -3   9 -16   15.30    1.67
  -3   9 -17   18.82    1.94
  -3   9 -18    0.02    1.65
  -3   9 -19    0.25    1.51
   3  -8 -19    1.40    1.77
   3  -8 -18   36.61    2.31
   3  -8 -18   39.97    2.45
   3  -8 -17    3.08    1.75
   3  -8 -16    1.54    1.62
   3  -8 -15    7.63    1.52
  -3   8  15    9.82    2.87
   3  -8 -14   25.28    2.02
  -3   8  14   25.00    2.92
   3  -8 -13  308.42    5.83
  -3   8  13  298.59   10.20
   3  -8 -12   37.88    2.03
  -3   8  12   43.92    3.55
   3  -8 -11   89.23    3.73
  -3   8  11  107.19    5.89
  -3   8  10  189.66    7.58
  -3   8   9  104.26    6.66
  -3   8   8    6.14    2.03
   3  -8  -7   16.42    1.59
  -3   8   7   17.61    2.65
   3  -8  -6  174.58    6.50
  -3   8   6  157.55    8.03
   3  -8  -5   26.58    1.62
   3  -8  -5   24.24    2.31
  -3   8   5   29.51    3.13
  -3   8   5   25.51    1.43
   3  -8  -4  330.19    8.57
  -3   8   4  319.66   12.51
  -3   8   4  314.90    7.51
   3  -8  -3  815.59   23.78
   3  -8  -3  711.00   22.81
  -3   8   3  846.32   29.40
  -3   8   3  792.40   22.76
   3  -8  -2  319.21   11.40
  -3   8   2  348.60   14.84
  -3   8   2  347.59   10.53
   3  -8  -1   63.54    2.78
   3  -8  -1   50.65    3.70
  -3   8   1   56.96    4.14
  -3   8   1   60.94    2.39
   3  -8   0   94.76    4.09
   3  -8   0   93.05    5.33
  -3   8   0  106.66    5.48
  -3   8   0   93.30    3.72
   3  -8   1   39.56    2.05
   3  -8   1   32.89    2.77
  -3   8  -1   36.86    2.70
  -3   8  -1   36.95    1.76
   3  -8   2   37.55    2.17
   3  -8   2   34.85    3.09
  -3   8  -2   39.00    2.80
  -3   8  -2   37.69    1.81
   3  -8   3  892.21   26.03
   3  -8   3  819.70   25.01
  -3   8  -3  951.72   28.20
  -3   8  -3  914.26   26.10
   3  -8   4   27.81    1.75
   3  -8   4   28.01    2.21
  -3   8  -4   29.43    2.10
  -3   8  -4   28.96    1.46
   3  -8   5   35.96    2.26
   3  -8   5   32.87    2.23
  -3   8  -5   33.23    2.03
  -3   8  -5   38.52    1.66
   3  -8   6   11.57    1.88
   3  -8   6   10.20    1.25
   3  -8   6   10.93    1.46
  -3   8  -6   11.54    1.59
   3  -8   7   14.51    2.14
   3  -8   7   13.68    1.47
   3  -8   7   13.50    2.51
  -3   8  -7   15.14    1.70
   3  -8   8   13.72    1.54
  -3   8  -8   13.86    1.53
  -3   8  -9    1.89    1.39
  -3   8 -10  158.45    5.35
  -3   8 -11  111.72    4.47
  -3   8 -12   14.06    1.83
  -3   8 -13   46.11    2.33
  -3   8 -14  101.68    3.22
  -3   8 -15  121.35    3.37
  -3   8 -16    5.50    1.40
  -3   8 -17   61.38    2.59
  -3   8 -18    6.39    1.57
  -3   8 -19    6.01    1.76
   3  -7 -19   11.58    1.67
   3  -7 -18   -0.14    1.40
   3  -7 -17   -0.88    1.68
   3  -7 -16   13.74    1.81
   3  -7 -15    2.59    1.60
   3  -7 -14    1.78    1.32
   3  -7 -13    2.72    1.53
   3  -7 -12    3.69    1.51
   3  -7 -11   78.31    2.65
  -3   7  11   77.78    4.78
   3  -7 -10    3.70    1.27
  -3   7  10    4.78    2.55
  -3   7   9    9.73    2.50
  -3   7   8    5.54    2.38
  -3   7   7   93.40    6.47
   3  -7  -6   16.22    1.39
   3  -7  -6   14.91    2.24
  -3   7   6   17.50    2.44
  -3   7   6   12.44    1.08
   3  -7  -5  173.33    6.37
   3  -7  -5  159.39    7.27
  -3   7   5  165.91    7.22
  -3   7   5  161.93    5.73
   3  -7  -4    2.78    0.94
   3  -7  -4    0.94    1.27
  -3   7   4    2.02    1.97
  -3   7   4    1.80    0.90
   3  -7  -3   92.29    2.73
   3  -7  -3   85.87    4.47
  -3   7   3   93.15    5.46
  -3   7   3   82.51    2.25
   3  -7  -2  289.51    9.31
   3  -7  -2  245.07    6.66
  -3   7   2  285.86   11.90
  -3   7   2  271.47    8.47
   3  -7  -1  360.53   11.39
  -3   7   1  349.68   13.58
  -3   7   1  343.91   10.57
   3  -7   0  250.65    4.30
   3  -7   0  233.06   10.85
  -3   7   0  244.16    5.51
  -3   7   0  244.31    3.92
   3  -7   1  148.40    6.25
   3  -7   1  133.77    6.93
  -3   7  -1  158.78    7.29
  -3   7  -1  149.79    6.09
   3  -7   2 1179.85   33.79
   3  -7   2 1161.53   35.11
  -3   7  -2 1260.67   37.41
  -3   7  -2 1234.28   35.05
   3  -7   3   28.11    1.62
   3  -7   3   24.33    2.22
  -3   7  -3   25.76    1.99
  -3   7  -3   29.75    1.48
   3  -7   4  127.48    5.61
   3  -7   4  115.05    4.61
  -3   7  -4  124.11    5.65
  -3   7  -4  131.13    5.43
   3  -7   5   13.13    1.69
   3  -7   5    7.09    1.26
   3  -7   5    8.37    1.16
  -3   7  -5    9.83    1.38
   3  -7   6   18.22    2.43
   3  -7   6   17.62    1.48
   3  -7   6   20.00    1.65
  -3   7  -6   21.55    1.81
   3  -7   7  108.83    7.11
   3  -7   7   95.68    4.97
  -3   7  -7  102.18    4.07
   3  -7   8    8.82    1.13
  -3   7  -8    9.92    1.48
   3  -7   9  121.08    4.61
  -3   7  -9  132.45    3.64
  -3   7 -10   14.65    1.59
  -3   7 -11    1.96    1.54
  -3   7 -12   78.11    3.48
  -3   7 -13    1.65    1.58
  -3   7 -14   -0.33    1.49
  -3   7 -15   47.83    2.42
  -3   7 -16    9.63    1.57
  -3   7 -17   12.19    1.63
  -3   7 -18   18.52    1.94
  -3   7 -19    2.99    1.77
  -3   7 -20   61.66    2.64
   3  -6 -20   -0.76    1.71
   3  -6 -20    0.33    1.77
   3  -6 -19    6.90    1.50
   3  -6 -19    5.21    1.57
   3  -6 -18    5.58    1.64
   3  -6 -18    8.15    1.81
   3  -6 -17   18.71    1.75
   3  -6 -16   70.78    2.59
  -3   6  16   84.55    4.27
   3  -6 -15    0.43    1.57
  -3   6  15    0.49    2.60
   3  -6 -14   34.35    2.11
   3  -6 -13   11.18    1.64
   3  -6 -12    3.28    1.45
   3  -6 -11    3.99    1.38
   3  -6 -10   84.37    2.79
   3  -6  -9    1.44    1.20
   3  -6  -7    1.55    1.75
  -3   6   7    3.17    2.28
   3  -6  -6   27.86    1.57
   3  -6  -6   35.87    2.83
  -3   6   6   39.87    3.65
   3  -6  -5  381.54   11.75
   3  -6  -5  336.82   12.31
  -3   6   5  402.09   13.68
  -3   6   5  336.56   10.29
   3  -6  -4   43.98    1.92
   3  -6  -4   37.84    2.74
  -3   6   4   40.40    3.94
  -3   6   4   42.15    1.71
   3  -6  -3   80.11    3.44
   3  -6  -3   70.10    4.26
  -3   6   3   75.81    5.34
  -3   6   3   77.44    3.17
   3  -6  -2    6.57    1.12
   3  -6  -2    4.91    1.44
  -3   6   2    5.85    1.72
  -3   6   2    6.40    1.01
   3  -6  -1   34.83    1.75
   3  -6  -1   32.24    2.79
  -3   6   1   37.77    2.68
  -3   6   1   32.89    1.56
   3  -6   0  110.78    4.29
   3  -6   0  100.76    5.50
  -3   6   0   98.40    5.66
  -3   6   0  106.93    4.09
   3  -6   1   76.78    3.30
   3  -6   1   72.70    4.08
  -3   6  -1   72.74    3.68
  -3   6  -1   77.22    3.14
   3  -6   2  700.69   18.65
   3  -6   2  655.93   19.61
  -3   6  -2  737.55   20.11
  -3   6  -2  679.74   17.82
   3  -6   3  123.45    4.78
   3  -6   3  105.90    5.51
  -3   6  -3  115.47    4.85
  -3   6  -3  118.53    4.48
   3  -6   4  195.15    8.11
   3  -6   4  170.54    7.41
   3  -6   4  185.58    7.12
  -3   6  -4  175.62    7.15
   3  -6   5  182.69    9.79
   3  -6   5  175.97    7.80
   3  -6   5  181.25    7.48
  -3   6  -5  176.93    7.41
   3  -6   6    5.02    1.61
   3  -6   6    5.35    1.19
   3  -6   6    5.47    1.05
  -3   6  -6    4.71    1.12
   3  -6   7  265.89    9.76
  -3   6  -7  283.64    9.29
   3  -6   8  103.11    4.33
  -3   6  -8  115.21    4.33
   3  -6   9   -0.38    0.87
  -3   6  -9   -0.51    1.05
  -3   6 -10  122.99    4.50
  -3   6 -11    5.70    1.61
  -3   6 -12  366.03    9.14
  -3   6 -13    5.00    1.57
  -3   6 -14   94.24    2.95
  -3   6 -15   14.36    1.80
  -3   6 -16    3.88    1.59
  -3   6 -17    3.33    1.54
  -3   6 -18    2.99    1.67
  -3   6 -19   23.19    2.01
  -3   6 -20   32.00    2.12
   3  -5 -20    9.16    1.69
   3  -5 -20    8.61    1.68
   3  -5 -19    0.87    1.46
   3  -5 -19    0.86    1.44
   3  -5 -18   15.74    1.86
   3  -5 -18   13.77    1.80
   3  -5 -17    2.33    1.39
   3  -5 -17    2.61    1.59
   3  -5 -16    3.23    1.33
  -3   5  16    6.75    2.84
   3  -5 -15   23.98    1.95
  -3   5  15   26.82    3.15
   3  -5 -14   19.06    1.67
  -3   5  14   17.89    2.97
   3  -5 -13   51.15    2.30
  -3   5  13   53.10    3.50
   3  -5 -12   49.35    2.25
  -3   5  12   49.86    3.62
   3  -5 -11    5.56    1.25
   3  -5 -10    0.18    1.06
   3  -5  -9    0.91    1.04
   3  -5  -8  813.05   17.77
  -3   5   8  753.24   16.07
   3  -5  -7  464.25   14.89
  -3   5   7  453.72   13.39
   3  -5  -6   17.22    2.13
   3  -5  -5   12.05    2.04
   3  -5  -5   12.93    1.20
   3  -5  -4  409.87   13.59
  -3   5   4  417.10   11.43
   3  -5  -3  101.74    4.07
   3  -5  -3   87.99    4.74
  -3   5   3   90.36    5.67
  -3   5   3   93.29    3.68
   3  -5  -2  191.17    6.90
   3  -5  -2  184.99    8.39
  -3   5   2  189.73    9.32
  -3   5   2  190.71    6.77
   3  -5  -1   86.94    3.63
   3  -5  -1   81.10    4.86
  -3   5   1   85.62    5.55
  -3   5   1   86.67    3.54
   3  -5   0 1142.88   30.10
   3  -5   0 1037.76   30.16
  -3   5   0 1028.90   28.18
  -3   5   0 1101.43   28.96
   3  -5   1   10.59    1.12
   3  -5   1    7.08    1.37
  -3   5  -1    7.12    1.54
  -3   5  -1    9.62    1.05
   3  -5   2   21.70    1.36
   3  -5   2   18.50    1.78
  -3   5  -2   18.17    1.74
  -3   5  -2   20.49    1.32
   3  -5   3   39.84    3.12
   3  -5   3   42.51    2.71
   3  -5   3   47.35    1.85
  -3   5  -3   39.78    2.13
   3  -5   4  999.00   29.04
   3  -5   4 1028.95   28.11
   3  -5   4 1102.90   28.24
  -3   5  -4 1039.15   27.16
   3  -5   5  326.95   11.69
   3  -5   5  306.20   11.57
  -3   5  -5  320.87   11.64
   3  -5   6   51.40    3.92
   3  -5   6   55.56    2.41
   3  -5   6   62.00    2.32
  -3   5  -6   58.89    2.38
   3  -5   7   70.50    2.74
  -3   5  -7   75.37    2.60
   3  -5   8    4.61    1.12
  -3   5  -8    5.26    1.37
   3  -5   9  130.05    5.14
  -3   5  -9  137.21    4.92
   3  -5  10   69.68    3.56
  -3   5 -10   76.37    3.15
  -3   5 -11   25.83    1.89
  -3   5 -12  121.27    4.25
  -3   5 -13  178.14    5.21
  -3   5 -14   83.41    3.59
  -3   5 -15    6.26    1.42
  -3   5 -16    0.03    1.29
  -3   5 -17    3.75    1.58
  -3   5 -18   55.64    2.42
  -3   5 -19    3.63    1.54
  -3   5 -20    2.71    1.48
  -3   5 -21   -0.71    1.55
   3  -4 -20   16.78    1.70
   3  -4 -20   19.62    1.94
   3  -4 -19   20.36    1.92
   3  -4 -19   24.78    2.02
   3  -4 -18   29.46    1.90
   3  -4 -18   32.66    2.16
   3  -4 -17    3.75    1.59
   3  -4 -17    2.52    1.38
   3  -4 -16   46.61    2.18
   3  -4 -15   -0.13    1.45
  -3   4  15    0.42    2.24
   3  -4 -14    3.69    1.46
  -3   4  14    5.23    2.26
   3  -4 -13    5.73    1.43
  -3   4  13    3.40    2.56
   3  -4 -12   -0.99    1.10
  -3   4  12   -0.11    2.04
   3  -4 -11   34.82    1.84
  -3   4  11   40.98    3.25
   3  -4 -10   95.03    3.66
   3  -4  -9    4.21    1.06
  -3   4   9    3.22    1.81
  -3   4   9    3.97    0.85
   3  -4  -8  130.24    4.64
  -3   4   8  124.49    5.65
  -3   4   8  117.86    4.04
   3  -4  -7  177.16    7.21
  -3   4   7  170.25    6.79
  -3   4   6  602.50   17.61
   3  -4  -4  463.54   20.83
   3  -4  -4  539.33   14.96
   3  -4  -3   27.42    2.19
   3  -4  -3   36.27    1.73
  -3   4   3   33.63    1.53
   3  -4  -2    7.26    1.77
   3  -4  -2    7.32    1.17
  -3   4   2    7.12    1.02
   3  -4  -1  142.33    5.99
   3  -4  -1  138.57    5.38
  -3   4   1  151.26    5.54
   3  -4   0  894.57   23.81
   3  -4   0  784.20   22.19
  -3   4   0  812.35   22.83
  -3   4   0  869.35   23.16
   3  -4   1  412.37   15.70
   3  -4   1  404.28   16.58
  -3   4  -1  400.94   16.46
  -3   4  -1  434.80   16.49
   3  -4   2    4.69    1.67
   3  -4   2    2.81    1.25
   3  -4   2    1.50    0.84
  -3   4  -2    3.33    1.13
   3  -4   3   43.54    3.89
   3  -4   3   38.56    2.15
   3  -4   3   34.12    1.58
  -3   4  -3   40.29    2.20
   3  -4   4   55.52    3.72
   3  -4   4   55.53    2.72
   3  -4   4   53.64    1.90
  -3   4  -4   55.87    2.35
   3  -4   5   15.96    2.78
   3  -4   5   21.77    1.66
   3  -4   5   24.73    1.41
  -3   4  -5   21.15    1.55
   3  -4   6  123.28    6.15
   3  -4   6  120.04    5.25
   3  -4   6  125.64    4.66
  -3   4  -6  124.96    4.88
   3  -4   7  291.23   13.70
   3  -4   7  286.68   11.09
   3  -4   7  281.55   10.77
  -3   4  -7  283.11   10.29
   3  -4   8    1.93    0.91
  -3   4  -8    1.89    0.93
   3  -4   9  142.12    5.54
  -3   4  -9  155.70    5.83
   3  -4  10   25.56    1.80
  -3   4 -10   26.55    1.69
  -3   4 -11   99.57    3.80
  -3   4 -12    0.27    1.36
  -3   4 -13   -0.02    1.41
  -3   4 -14   23.95    1.89
  -3   4 -15    3.83    1.50
  -3   4 -16   50.63    2.23
  -3   4 -17   -0.53    1.45
  -3   4 -18   23.88    1.92
  -3   4 -19    6.08    1.47
  -3   4 -20    3.58    1.63
  -3   4 -21    8.12    1.77
   3  -3 -20   -0.85    1.59
   3  -3 -20    0.41    1.48
   3  -3 -19   11.76    1.73
   3  -3 -19   11.33    1.69
   3  -3 -18   25.26    1.84
   3  -3 -18   27.27    1.81
   3  -3 -17   64.69    2.55
   3  -3 -17   61.55    2.49
   3  -3 -16   17.78    1.65
   3  -3 -16   17.06    1.76
   3  -3 -15  156.94    3.90
  -3   3  15  161.76    6.05
   3  -3 -14   15.74    1.50
  -3   3  14   18.72    2.49
   3  -3 -13    3.75    1.38
  -3   3  13    2.55    2.55
   3  -3 -12  103.28    3.71
  -3   3  12  111.04    5.67
   3  -3 -11   57.50    2.28
  -3   3  11   64.30    3.86
   3  -3 -10  146.12    4.21
  -3   3  10  169.12    6.01
   3  -3  -9  149.29    5.94
   3  -3  -9  141.55    4.96
   3  -3  -8   51.83    2.43
   3  -3  -8   50.47    2.99
  -3   3   8   55.85    3.46
  -3   3   8   45.55    2.01
   3  -3  -7   55.84    2.04
   3  -3  -7   58.95    3.08
  -3   3   7   54.97    3.12
  -3   3   7   55.38    1.90
   3  -3  -6    8.33    1.04
  -3   3   6    6.45    2.12
  -3   3   6    7.32    1.12
  -3   3   5    1.19    1.44
  -3   3   5    1.50    0.75
  -3   3   4   33.88    2.64
   3  -3  -3  445.07   18.01
   3  -3  -2  241.08   10.40
  -3   3   2  237.04   10.15
   3  -3  -1  346.78   13.35
  -3   3   1  346.26   13.31
   3  -3   0   33.98    3.11
   3  -3   0   24.84    1.52
   3  -3   1  436.87   17.86
   3  -3   1  423.49   18.71
   3  -3   1  473.20   14.27
   3  -3   2 1778.28   27.93
   3  -3   2 1812.40   34.86
   3  -3   2 1882.32   28.12
   3  -3   3  655.07   20.66
   3  -3   3  597.53   24.23
   3  -3   3  678.97   19.95
   3  -3   4  273.46   15.08
   3  -3   4  294.54   12.55
   3  -3   4  288.50   11.93
  -3   3  -4  281.20   11.89
   3  -3   5  418.15   19.17
   3  -3   5  423.91   17.81
  -3   3  -5  401.12   16.56
   3  -3   6 1725.06   44.94
   3  -3   6 1695.91   45.58
  -3   3  -6 1747.40   45.47
  -3   3  -6 1559.73   42.97
   3  -3   7  665.82   18.49
   3  -3   7  650.84   18.48
   3  -3   8   33.89    1.85
   3  -3   8   31.77    2.14
  -3   3  -8   35.59    1.83
  -3   3  -8   34.52    2.98
   3  -3   9  420.29   14.34
   3  -3   9  415.66   12.65
  -3   3  -9  447.52   13.54
   3  -3  10  225.79    6.75
   3  -3  10  213.21    7.77
  -3   3 -10  232.66    6.21
  -3   3 -10  188.90   15.02
   3  -3  11    5.67    1.37
  -3   3 -11    3.24    2.80
  -3   3 -11    6.54    1.19
   3  -3  12   18.17    1.24
  -3   3 -12   18.10    3.00
  -3   3 -12   21.01    1.70
   3  -3  13    4.57    0.93
  -3   3 -13    4.25    2.03
  -3   3 -13    5.77    1.44
  -3   3 -14   51.74    2.32
  -3   3 -14   37.63    4.14
  -3   3 -15    3.73    1.52
  -3   3 -15    2.16    2.11
  -3   3 -16   28.73    1.86
  -3   3 -17   12.69    1.50
  -3   3 -18    4.09    1.58
  -3   3 -19    4.79    1.32
  -3   3 -20   21.58    1.91
  -3   3 -21   26.43    2.00
  -3   3 -22    2.04    1.68
   3  -2 -20    5.76    1.50
   3  -2 -20    5.73    1.64
   3  -2 -19   19.37    1.95
   3  -2 -19   16.82    1.86
   3  -2 -18    0.26    1.52
   3  -2 -18    0.30    1.39
   3  -2 -17   45.74    2.13
   3  -2 -17   46.44    2.24
   3  -2 -16   10.94    1.68
   3  -2 -16   10.04    1.56
   3  -2 -15  100.97    3.10
   3  -2 -15  104.49    3.08
   3  -2 -14    7.06    1.51
  -3   2  14   14.08    2.74
   3  -2 -13   23.51    1.85
  -3   2  13   24.06    2.90
   3  -2 -12    7.01    1.19
  -3   2  12    4.39    2.12
   3  -2 -11  215.53    5.02
  -3   2  11  235.74    7.17
   3  -2 -10  256.53    8.19
  -3   2  10  281.55   10.45
  -3   2  10  235.65    7.45
   3  -2  -9  140.93    4.90
   3  -2  -9  138.65    5.61
  -3   2   9  147.08    6.26
  -3   2   9  121.26    4.17
   3  -2  -8   17.26    1.31
   3  -2  -8   14.56    2.00
  -3   2   8   14.66    2.44
  -3   2   8   14.68    1.20
   3  -2  -7    0.05    0.74
   3  -2  -7   -0.99    1.42
  -3   2   7   -0.06    1.45
  -3   2   7    0.81    0.86
   3  -2  -6   51.43    2.82
   3  -2  -6   50.07    1.97
  -3   2   6   46.10    1.73
   3  -2  -5  247.13   10.37
   3  -2  -5  252.11   11.34
  -3   2   5  254.61   11.58
  -3   2   5  258.10   10.66
   3  -2  -4   14.13    2.09
  -3   2   4   11.27    2.02
  -3   2   4    8.53    1.01
   3  -2  -3 1662.60   26.71
  -3   2   3 1651.87   29.36
   3  -2  -2   51.51    2.38
   3  -2  -2   56.00    3.13
  -3   2   2   60.39    3.44
   3  -2  -1  962.05   27.93
   3  -2  -1 1009.05   31.96
  -3   2   1  896.51   27.71
   3  -2   0  334.40   12.87
   3  -2   0  340.74   15.07
  -3   2   0  307.91   12.50
   3  -2   1  113.25    7.68
   3  -2   1  107.24    3.99
   3  -2   2  576.04   22.39
  -3   2  -2  555.89   20.56
   3  -2   3  452.46   21.21
  -3   2  -3  440.56   20.13
   3  -2   4   17.16    1.51
   3  -2   4   24.51    2.72
  -3   2  -4   24.43    2.61
   3  -2   5  281.49   12.02
   3  -2   5  258.10   12.21
  -3   2  -5  251.24   14.04
   3  -2   6   43.74    2.23
   3  -2   6   42.37    2.63
  -3   2  -6   37.66    4.12
   3  -2   7    0.81    1.17
   3  -2   7    1.04    1.10
  -3   2  -7    2.61    1.62
   3  -2   8  153.79    6.04
   3  -2   8  150.78    6.34
  -3   2  -8  150.64    5.94
  -3   2  -8  129.90    6.15
   3  -2   9  221.34    8.88
   3  -2   9  203.24    8.48
  -3   2  -9  222.35    8.80
  -3   2  -9  204.69   11.56
   3  -2  10   10.93    1.19
   3  -2  10   11.11    1.16
  -3   2 -10   13.62    1.34
  -3   2 -10   12.67    2.31
   3  -2  11    6.90    1.09
   3  -2  11    4.82    0.93
  -3   2 -11    7.45    1.22
  -3   2 -11    9.82    1.94
   3  -2  12   90.61    3.33
  -3   2 -12   87.41    5.59
  -3   2 -12   97.94    3.73
   3  -2  13   44.65    1.73
  -3   2 -13   44.61    3.21
  -3   2 -13   49.79    2.22
  -3   2 -14  113.07    5.42
  -3   2 -15   87.14    3.56
  -3   2 -15   71.14    3.78
  -3   2 -16   24.22    1.90
  -3   2 -16   17.38    2.60
  -3   2 -17   35.85    1.98
  -3   2 -18   13.25    1.70
  -3   2 -19    4.83    1.39
  -3   2 -20    0.89    1.31
  -3   2 -21    0.60    1.34
  -3   2 -22    7.23    1.72
   3  -1 -20   14.98    1.81
   3  -1 -19    7.73    1.69
   3  -1 -19    6.53    1.52
   3  -1 -18   12.55    1.64
   3  -1 -18   11.13    1.59
   3  -1 -17   -0.15    1.26
   3  -1 -17    0.19    1.34
   3  -1 -16   16.96    1.75
   3  -1 -16   15.94    1.50
   3  -1 -15    3.64    1.27
   3  -1 -15    5.59    1.40
   3  -1 -14    8.77    1.38
   3  -1 -14    8.19    1.45
   3  -1 -13  108.17    2.96
  -3   1  13  109.15    4.44
   3  -1 -12   25.61    1.69
  -3   1  12   26.86    2.96
   3  -1 -11   18.19    1.55
   3  -1 -11   15.42    1.76
  -3   1  11   18.75    2.80
   3  -1 -10    5.86    1.24
   3  -1 -10    6.93    1.58
  -3   1  10    7.92    1.91
   3  -1  -9   94.01    4.07
   3  -1  -9   93.39    4.45
   3  -1  -9   89.14    2.60
  -3   1   9   99.81    4.91
   3  -1  -8  462.38   14.71
   3  -1  -8  464.62   14.93
   3  -1  -8  450.83   13.62
  -3   1   8  502.78   16.59
   3  -1  -7   38.83    2.37
   3  -1  -7   35.32    2.43
   3  -1  -7   34.82    1.76
  -3   1   7   36.57    2.91
   3  -1  -6  296.16   11.13
   3  -1  -6  269.23   10.52
   3  -1  -6  249.09    9.04
  -3   1   6  296.66   11.73
   3  -1  -5  251.46   11.14
   3  -1  -5  226.17   10.41
   3  -1  -5  202.39    7.12
  -3   1   5  228.69   10.60
   3  -1  -4  329.10   14.81
   3  -1  -4  350.40   15.03
   3  -1  -4  296.60   12.30
  -3   1   4  341.71   14.92
   3  -1  -3  227.53   10.45
  -3   1   3  205.01   10.05
   3  -1  -2  335.12   13.50
  -3   1   2  342.57   13.96
   3  -1  -1 2742.05   47.19
   3  -1  -1 2800.17   42.59
  -3   1   1 2640.17   41.04
   3  -1   0  887.94   26.84
   3  -1   0  898.94   30.43
   3  -1   1 1418.37   28.34
  -3   1  -1 1352.76   28.70
  -3   1  -1 1478.28   23.79
   3  -1   2  254.94   11.08
  -3   1  -2  225.13   12.47
  -3   1  -2  282.38   11.30
   3  -1   3  205.78   13.53
  -3   1  -3  200.96   11.75
  -3   1  -3  235.66   10.31
   3  -1   4    8.01    2.48
  -3   1  -4    6.97    2.14
  -3   1  -4   11.00    1.17
   3  -1   5   61.94    3.56
  -3   1  -5   54.46    5.66
   3  -1   6  434.55   18.41
  -3   1  -6  354.94   17.51
   3  -1   7  330.64   14.20
  -3   1  -7  317.16   17.49
   3  -1   8   25.34    1.69
   3  -1   8   19.98    1.56
  -3   1  -8   21.92    2.97
   3  -1   9  507.37   15.19
   3  -1   9  499.74   15.35
  -3   1  -9  469.16   17.85
   3  -1  10   32.53    1.85
   3  -1  10   29.94    1.73
  -3   1 -10   30.10    2.65
   3  -1  11  526.34   12.01
   3  -1  11  515.61   11.84
  -3   1 -11  506.85   14.19
   3  -1  12  159.55    5.88
  -3   1 -12  146.19    6.80
  -3   1 -12  172.26    6.37
   3  -1  13   38.81    1.64
  -3   1 -13   40.13    2.97
  -3   1 -13   43.79    2.02
   3  -1  14   65.56    2.28
  -3   1 -14   60.32    3.89
  -3   1 -14   70.51    2.53
  -3   1 -15    5.77    1.54
  -3   1 -15    4.21    1.67
  -3   1 -16    3.01    1.48
  -3   1 -16    2.30    1.66
  -3   1 -17    5.68    1.39
  -3   1 -17    4.28    1.80
  -3   1 -18    8.36    1.62
  -3   1 -19    5.96    1.61
  -3   1 -20   15.48    1.79
  -3   1 -21   19.62    1.86
  -3   1 -22    3.49    1.46
   3   0 -20    0.82    1.61
   3   0 -19   44.46    2.25
   3   0 -19   41.62    2.11
   3   0 -18   -0.77    1.49
   3   0 -18    0.90    1.34
   3   0 -17   27.25    1.80
   3   0 -17   27.81    1.74
   3   0 -16  108.12    3.12
   3   0 -16  114.11    3.15
   3   0 -15    0.38    1.38
   3   0 -15    0.90    1.25
   3   0 -14   16.38    1.65
   3   0 -14   16.52    1.56
   3   0 -13   37.73    1.93
   3   0 -13   43.32    2.02
   3   0 -12   18.18    1.54
  -3   0  12   27.34    3.02
   3   0 -11  199.06    4.72
   3   0 -11  208.00    5.59
  -3   0  11  217.04    6.44
   3   0 -10   30.19    2.00
   3   0 -10   33.40    2.40
   3   0 -10   34.56    1.70
  -3   0  10   33.53    2.91
   3   0  -9   82.74    3.09
   3   0  -9   81.47    3.34
  -3   0   9   85.89    3.99
   3   0  -8    5.01    1.47
   3   0  -8    5.74    1.60
   3   0  -8    8.78    1.20
  -3   0   8    5.94    2.09
   3   0  -7  746.20   22.51
   3   0  -7  760.51   23.23
   3   0  -7  748.61   21.77
  -3   0   7  743.10   23.19
   3   0  -6  174.08    7.59
   3   0  -6  177.63    7.60
   3   0  -6  191.49    7.16
  -3   0   6  180.48    7.86
   3   0  -5  130.16    6.20
   3   0  -5  147.81    6.36
   3   0  -5  148.71    5.53
  -3   0   5  143.07    6.58
   3   0  -4  744.08   21.00
   3   0  -4  821.07   23.57
   3   0  -4  761.35   20.48
  -3   0   4  778.43   22.47
   3   0  -3  320.84   14.73
   3   0  -3  372.82   15.25
  -3   0   3  366.47   14.97
   3   0  -2  206.59    9.70
  -3   0   2  210.95    9.95
  -3   0   2  183.81   10.20
   3   0  -1 7346.55  105.05
  -3   0   1 7178.85  104.13
   3   0   0  635.81   21.13
   3   0   0  754.66   22.79
  -3   0   0  718.02   21.84
   3   0   1 1036.74   34.72
   3   0   1 1122.93   10.51
  -3   0  -1 1143.14   18.99
   3   0   2 1849.36   35.05
   3   0   3  266.16   10.58
   3   0   3  244.17   13.25
  -3   0  -3  256.09    4.65
  -3   0  -3  213.17   12.66
   3   0   4   14.38    1.37
   3   0   4   18.93    2.10
  -3   0  -4   15.33    1.29
  -3   0  -4   19.34    2.39
   3   0   5    0.47    1.31
  -3   0  -5    0.80    1.36
  -3   0  -5    0.34    0.78
   3   0   6   92.07    4.40
  -3   0  -6   93.90    5.69
  -3   0  -6   98.68    4.12
   3   0   7  756.85   21.17
  -3   0  -7  746.74   20.24
   3   0   8  166.76    6.81
  -3   0  -8  147.20    6.40
   3   0   9   11.75    1.24
  -3   0  -9   10.01    1.72
   3   0  10  392.17   12.03
  -3   0 -10  362.70   13.56
   3   0  11  319.65    8.04
   3   0  11  331.01    8.25
  -3   0 -11  336.41    9.63
   3   0  12  200.66    6.59
  -3   0 -12  181.00    8.22
   3   0  13    1.90    1.01
  -3   0 -13    3.31    1.59
   3   0  14   17.79    1.31
  -3   0 -14   19.29    2.04
   3   0  15   30.43    1.54
  -3   0 -15   25.01    2.24
  -3   0 -15   26.60    1.74
  -3   0 -16   68.67    2.52
  -3   0 -16   64.70    3.19
  -3   0 -17  121.62    3.22
  -3   0 -17  110.66    4.66
  -3   0 -18   16.17    1.60
  -3   0 -19    2.20    1.28
  -3   0 -20    4.33    1.54
  -3   0 -21    3.60    1.60
  -3   0 -22    4.92    1.46
   3   1 -20   19.08    1.89
   3   1 -19   13.58    1.58
   3   1 -18    6.11    1.39
   3   1 -18    4.46    1.49
   3   1 -17   23.68    1.74
   3   1 -17   21.99    1.57
   3   1 -16    2.97    1.26
   3   1 -16    1.28    1.27
   3   1 -15    0.55    1.38
   3   1 -15   -0.12    1.17
   3   1 -14   13.40    1.45
   3   1 -14   13.59    1.46
   3   1 -13    2.57    1.37
   3   1 -13    1.58    1.16
   3   1 -12   22.15    1.81
   3   1 -12   26.18    1.95
   3   1 -12   20.54    1.60
   3   1 -11  109.70    3.04
   3   1 -11  101.30    3.63
  -3  -1  11  108.68    5.01
   3   1 -10    9.39    1.62
   3   1 -10    9.22    1.69
   3   1 -10   14.43    1.43
  -3  -1  10   10.09    2.25
   3   1  -9  328.72    8.86
   3   1  -9  332.09    9.41
   3   1  -9  338.54    8.25
  -3  -1   9  319.60    9.55
   3   1  -8  193.87    7.56
   3   1  -8  199.68    8.18
   3   1  -8  182.87    6.51
  -3  -1   8  211.69    8.73
   3   1  -7    4.75    1.58
   3   1  -7    4.96    1.74
   3   1  -7   10.41    1.15
  -3  -1   7    5.22    2.04
   3   1  -6  155.83    6.94
   3   1  -6  156.99    6.86
   3   1  -6  144.46    5.28
  -3  -1   6  152.05    7.34
   3   1  -5   35.64    2.49
   3   1  -5   35.11    2.63
  -3  -1   5   32.65    2.67
   3   1  -4 1385.39   37.49
   3   1  -4 1463.04   39.48
  -3  -1   4 1391.37   38.29
  -3  -1   4 1506.31   40.57
   3   1  -3 1547.99   26.10
  -3  -1   3 1610.14   27.32
  -3  -1   3 1552.67   25.69
   3   1  -2  179.02    8.44
  -3  -1   2  180.29    8.69
  -3  -1   2  163.80    9.81
   3   1  -1  118.72    6.17
  -3  -1   1  115.98    5.98
  -3  -1   1   99.19    5.08
   3   1   0  920.25   27.18
  -3  -1   0  941.17   28.36
   3   1   1   91.73    6.15
   3   1   1  111.09    4.56
  -3  -1  -1  109.24    4.51
   3   1   2 1780.30   29.17
   3   1   3 1467.64   23.00
  -3  -1  -3 1482.22   23.40
  -3  -1  -3 1467.70   31.85
   3   1   4  185.59    8.36
   3   1   4  172.75    8.49
  -3  -1  -4  179.18    8.38
  -3  -1  -4  170.68    9.19
   3   1   5   20.72    1.40
   3   1   5   22.69    1.95
  -3  -1  -5   22.71    1.51
  -3  -1  -5   21.26    2.13
   3   1   6  218.89    4.12
   3   1   6  206.90    7.96
  -3  -1  -6  194.29    7.46
  -3  -1  -6  204.21    8.58
   3   1   7  549.58   15.23
   3   1   7  513.84   14.77
  -3  -1  -7  546.86   15.20
  -3  -1  -7  483.69   15.06
   3   1   8  651.64   17.43
   3   1   8  659.47   17.94
  -3  -1  -8  716.16   18.90
  -3  -1  -8  692.95   19.72
   3   1   9   18.86    1.46
  -3  -1  -9   19.70    2.11
  -3  -1  -9   20.12    1.46
   3   1  10  397.64   12.26
  -3  -1 -10  363.72   13.06
  -3  -1 -10  407.99   12.48
   3   1  11   56.47    2.10
  -3  -1 -11   45.45    3.11
  -3  -1 -11   49.84    2.03
   3   1  12   34.85    1.63
  -3  -1 -12   32.51    2.37
   3   1  13   12.05    1.18
  -3  -1 -13   14.96    1.83
   3   1  14  120.55    3.98
  -3  -1 -14  123.92    5.54
   3   1  15   16.91    1.34
  -3  -1 -15   18.50    2.10
  -3  -1 -16    1.40    1.78
  -3  -1 -17   52.99    3.25
  -3  -1 -18   49.45    2.08
  -3  -1 -18   48.98    3.04
  -3  -1 -19    2.71    1.26
  -3  -1 -20   -0.25    1.48
  -3  -1 -21   12.33    1.55
  -3  -1 -22   23.49    1.96
   3   2 -20    0.38    1.59
   3   2 -19    1.17    1.50
   3   2 -18    3.20    1.37
   3   2 -17   11.96    1.67
   3   2 -17   10.36    1.56
   3   2 -16    2.93    1.38
   3   2 -16    3.04    1.29
   3   2 -15    7.99    1.54
   3   2 -15    6.91    1.28
   3   2 -14   42.07    2.02
   3   2 -14   41.97    1.88
   3   2 -13    9.59    1.52
   3   2 -13    9.63    1.81
   3   2 -13    8.74    1.27
   3   2 -12   31.21    1.92
   3   2 -12   30.52    2.40
   3   2 -12   30.06    1.76
   3   2 -11  133.48    3.55
   3   2 -11  138.42    4.44
   3   2 -11  139.29    3.42
   3   2 -10  180.72    5.84
   3   2 -10  190.64    6.14
   3   2 -10  180.03    4.81
  -3  -2  10  199.65    6.72
   3   2  -9  118.87    5.11
   3   2  -9  114.66    5.37
   3   2  -9  126.37    4.50
  -3  -2   9  121.37    5.57
   3   2  -8   27.56    2.24
   3   2  -8   26.37    2.37
   3   2  -8   23.52    1.46
  -3  -2   8   25.23    2.74
   3   2  -7   61.39    2.87
   3   2  -7   66.63    3.21
   3   2  -7   59.09    2.06
  -3  -2   7   61.97    3.36
   3   2  -6   30.61    2.49
   3   2  -6   27.63    2.41
   3   2  -6   26.46    1.44
  -3  -2   6   29.37    2.74
   3   2  -5 1124.17   31.32
   3   2  -5 1012.84   28.39
  -3  -2   5 1023.62   28.77
  -3  -2   5 1139.18   31.22
   3   2  -4   38.09    2.62
   3   2  -4   38.86    2.79
  -3  -2   4   37.63    2.78
  -3  -2   4   37.68    2.51
   3   2  -3  757.14   23.48
   3   2  -3  794.44   24.61
  -3  -2   3  730.69   23.62
  -3  -2   3  725.02   22.57
   3   2  -2  460.26    7.57
   3   2  -2  404.60   17.97
  -3  -2   2  419.92   17.99
  -3  -2   2  385.46   17.00
   3   2  -1 1041.09   31.40
  -3  -2   1 1077.08   32.13
  -3  -2   1  982.27   32.43
   3   2   0   16.28    1.50
  -3  -2   0   18.64    1.78
   3   2   1   28.24    1.93
  -3  -2  -1   28.65    2.00
   3   2   2 2097.11   36.76
   3   2   2 1980.32   31.20
  -3  -2  -2 1998.42   31.90
   3   2   3  428.98   17.44
  -3  -2  -3  474.13   14.85
  -3  -2  -3  405.34   18.96
   3   2   4  273.81   11.48
   3   2   4  304.50   12.09
  -3  -2  -4  307.20   12.45
   3   2   5  252.89   10.97
   3   2   5  282.34   11.91
  -3  -2  -5  285.93   11.54
  -3  -2  -5  288.79   14.02
   3   2   6   59.21    2.39
   3   2   6   57.24    2.69
  -3  -2  -6   55.37    2.85
  -3  -2  -6   61.42    3.44
   3   2   7    0.79    0.92
   3   2   7    1.17    1.15
  -3  -2  -7    1.41    0.90
  -3  -2  -7    0.99    1.55
   3   2   8  153.22    5.99
   3   2   8  146.70    5.68
  -3  -2  -8  150.44    5.91
  -3  -2  -8  133.77    5.89
   3   2   9    9.87    1.18
   3   2   9    9.02    1.18
  -3  -2  -9   10.65    1.31
  -3  -2  -9    8.77    1.63
   3   2  10    0.71    0.85
   3   2  10    0.78    0.92
  -3  -2 -10    0.92    1.11
  -3  -2 -10    0.33    1.29
   3   2  11   -0.04    0.87
   3   2  11    0.74    0.90
  -3  -2 -11    0.23    0.90
  -3  -2 -11    0.29    1.40
   3   2  12  165.30    6.03
  -3  -2 -12  164.56    7.00
  -3  -2 -12  173.51    6.35
   3   2  13    9.32    1.15
  -3  -2 -13    9.34    1.76
  -3  -2 -13   10.01    1.47
   3   2  14   23.70    1.47
  -3  -2 -14   25.02    2.29
  -3  -2 -14   24.91    1.81
   3   2  15    2.09    0.92
  -3  -2 -15    1.46    1.71
  -3  -2 -15    2.19    1.21
  -3  -2 -16   10.33    1.91
  -3  -2 -17   60.62    3.28
  -3  -2 -18    0.99    1.76
  -3  -2 -19    4.54    1.74
  -3  -2 -22    1.99    1.60
   3   3 -20    6.35    1.64
   3   3 -19    6.74    1.57
   3   3 -18   82.23    2.75
   3   3 -17   20.69    1.67
   3   3 -17   19.36    1.58
   3   3 -16   -1.10    1.44
   3   3 -16    0.36    1.13
   3   3 -15   25.55    1.87
   3   3 -15   21.62    1.57
   3   3 -14   64.47    2.35
   3   3 -14   64.81    2.27
   3   3 -13   12.59    1.38
   3   3 -13   14.35    2.10
   3   3 -13   13.32    1.36
   3   3 -12   33.86    1.93
   3   3 -12   35.25    2.44
   3   3 -12   35.56    1.83
   3   3 -11   61.14    3.15
   3   3 -11   64.56    2.54
   3   3 -11   61.02    3.14
   3   3 -11   69.51    2.47
   3   3 -10   74.85    4.23
   3   3 -10   77.38    3.23
   3   3 -10   80.33    4.05
   3   3 -10   77.67    3.11
   3   3  -9   17.20    2.14
   3   3  -9   14.15    1.41
   3   3  -9   16.72    2.00
   3   3  -9   14.57    1.33
   3   3  -8   18.74    2.07
   3   3  -8   19.67    2.11
   3   3  -8   24.89    1.50
  -3  -3   8   16.91    2.09
   3   3  -7  116.30    5.86
   3   3  -7  110.89    5.24
   3   3  -7  103.99    2.65
  -3  -3   7  103.87    5.54
   3   3  -6  407.13   12.59
   3   3  -6  407.27   12.62
  -3  -3   6  333.93   14.60
  -3  -3   6  374.26    6.62
   3   3  -5  872.03   24.26
   3   3  -5  851.88   23.60
  -3  -3   5  771.66   24.26
  -3  -3   5  811.37   22.25
   3   3  -4   13.60    1.95
   3   3  -4   13.53    2.21
  -3  -3   4   12.20    2.10
  -3  -3   4   12.03    1.92
   3   3  -3   13.95    1.87
   3   3  -3   12.08    2.10
  -3  -3   3   11.37    2.21
  -3  -3   3   10.87    1.84
   3   3  -2    1.14    1.29
   3   3  -2    1.62    1.58
  -3  -3   2    1.12    1.43
  -3  -3   2    1.03    1.50
   3   3  -1  210.18    9.75
   3   3  -1  167.71    8.28
  -3  -3   1  191.72    9.57
  -3  -3   1  163.95    8.23
   3   3   0   15.48    1.48
  -3  -3   0   14.93    1.69
  -3  -3   0   12.05    2.40
   3   3   1  397.91   16.49
  -3  -3  -1  459.28    6.87
   3   3   2   19.20    2.24
   3   3   2   17.57    1.67
  -3  -3  -2   19.50    1.47
   3   3   3  870.80   26.33
   3   3   3  868.40   26.16
  -3  -3  -3  907.04   27.46
   3   3   4 3269.47   50.02
   3   3   4 3178.01   49.67
  -3  -3  -4 3180.15   47.92
  -3  -3  -4 3297.90   51.18
   3   3   5  175.38    7.27
   3   3   5  152.32    6.53
  -3  -3  -5  148.89    5.64
  -3  -3  -5  151.18    8.64
   3   3   6   77.22    4.06
   3   3   6   81.31    3.89
  -3  -3  -6   84.38    3.75
  -3  -3  -6   73.98    3.94
   3   3   7  173.36    6.55
   3   3   7  159.34    6.25
  -3  -3  -7  161.36    6.59
  -3  -3  -7  157.79    6.85
   3   3   8   13.40    1.34
   3   3   8   14.26    1.35
  -3  -3  -8   13.86    1.56
  -3  -3  -8   11.24    1.56
   3   3   9   28.67    1.74
   3   3   9   27.20    1.67
  -3  -3  -9   28.88    1.74
  -3  -3  -9   26.10    2.13
   3   3  10    5.39    1.19
   3   3  10    5.49    0.98
  -3  -3 -10    4.88    1.01
  -3  -3 -10    3.90    1.46
   3   3  11   66.98    2.29
  -3  -3 -11   67.54    3.23
  -3  -3 -11   62.43    2.25
   3   3  12  148.38    5.64
  -3  -3 -12  145.92    6.65
  -3  -3 -12  148.21    5.71
   3   3  13   10.04    1.21
  -3  -3 -13   12.91    1.91
  -3  -3 -13   12.60    1.33
   3   3  14   76.80    2.96
  -3  -3 -14   77.08    3.91
  -3  -3 -14   82.61    3.24
   3   3  15   33.34    1.63
  -3  -3 -15   35.29    2.39
  -3  -3 -15   35.06    1.93
  -3  -3 -16   76.58    2.60
  -3  -3 -16   80.92    3.82
  -3  -3 -17   27.54    1.79
  -3  -3 -17   27.99    2.31
  -3  -3 -18   22.45    1.85
  -3  -3 -18   19.50    2.17
  -3  -3 -19   44.15    2.92
   3   4 -19   10.04    1.67
   3   4 -18   12.44    1.71
   3   4 -17   30.50    2.00
   3   4 -16   31.86    2.00
   3   4 -16   29.40    1.74
   3   4 -15    2.16    1.36
   3   4 -15    2.66    1.16
   3   4 -14    3.91    1.41
   3   4 -14    4.26    1.18
   3   4 -13    0.66    1.27
   3   4 -13    1.02    2.13
   3   4 -13    0.09    1.01
   3   4 -12  118.24    3.32
   3   4 -12  131.42    5.85
   3   4 -12  123.99    2.97
   3   4 -11   83.90    4.11
   3   4 -11   79.73    3.40
   3   4 -11   80.32    3.96
   3   4 -11   79.76    3.03
   3   4 -10   89.55    3.75
   3   4 -10   95.68    2.92
   3   4 -10   95.65    4.00
   3   4 -10  100.49    2.82
   3   4  -9   37.73    2.81
   3   4  -9   34.48    1.82
   3   4  -9   36.31    2.73
   3   4  -9   35.03    1.67
   3   4  -8    2.03    1.59
   3   4  -8    2.72    0.95
   3   4  -8    3.41    1.64
   3   4  -8    3.15    0.93
   3   4  -7   -0.20    1.45
   3   4  -7    0.30    0.85
   3   4  -7    0.33    1.47
  -3  -4   7   -0.13    1.40
   3   4  -6  578.92   19.20
   3   4  -6  560.46   17.94
  -3  -4   6  547.57   17.18
   3   4  -5  109.39    5.86
   3   4  -5  104.17    5.63
  -3  -4   5   92.73    6.86
  -3  -4   5  109.08    5.14
   3   4  -4  670.48   19.97
   3   4  -4  658.89   19.01
  -3  -4   4  685.75   19.33
   3   4  -3  247.53   11.87
   3   4  -3  210.74   10.07
  -3  -4   3  216.89    9.32
  -3  -4   3  248.76   11.48
   3   4  -2  181.91    7.86
   3   4  -2  177.45    7.58
  -3  -4   2  158.19    9.99
  -3  -4   2  173.70    7.57
   3   4  -1   13.34    1.41
   3   4  -1   12.68    1.93
  -3  -4   1   13.64    1.79
  -3  -4   1   15.25    2.06
   3   4   0  105.90    5.19
   3   4   0  106.63    6.52
  -3  -4   0  117.92    6.31
  -3  -4   0  113.96    6.93
   3   4   1  209.06   10.18
  -3  -4  -1  252.17   11.07
  -3  -4  -1  246.73   11.72
   3   4   2   68.52    4.16
  -3  -4  -2   71.92    3.81
   3   4   3  397.18   16.20
   3   4   3  368.31   16.02
  -3  -4  -3  381.35   15.74
   3   4   4   64.73    3.89
   3   4   4   69.55    3.66
  -3  -4  -4   57.56    2.37
  -3  -4  -4   58.82    3.10
   3   4   5  236.37   10.64
   3   4   5  220.12    9.71
  -3  -4  -5  234.40   10.19
  -3  -4  -5  209.01    8.27
   3   4   6  508.15   15.50
   3   4   6  512.28   14.78
  -3  -4  -6  470.93   19.11
  -3  -4  -6  547.89   16.63
   3   4   7  946.53   25.63
   3   4   7  971.37   25.50
  -3  -4  -7 1013.44   26.44
  -3  -4  -7 1084.37   29.23
   3   4   8    0.20    0.88
   3   4   8    0.24    0.89
  -3  -4  -8    0.10    0.86
  -3  -4  -8   -0.49    1.44
   3   4   9   -0.47    0.98
  -3  -4  -9   -0.53    1.45
  -3  -4  -9    0.33    0.82
   3   4  10  212.48    7.56
  -3  -4 -10  231.91   10.52
  -3  -4 -10  232.23    8.76
  -3  -4 -10  202.99    7.95
   3   4  11   13.09    1.38
  -3  -4 -11    9.96    1.80
  -3  -4 -11   12.40    1.85
  -3  -4 -11   13.10    1.44
   3   4  12   90.59    3.43
  -3  -4 -12   94.18    4.46
  -3  -4 -12  101.00    3.80
   3   4  13  185.14    4.46
  -3  -4 -13  210.44    6.81
  -3  -4 -13  191.85    5.12
   3   4  14   85.03    3.24
  -3  -4 -14   97.50    4.39
  -3  -4 -14   96.45    3.58
  -3  -4 -15   29.88    1.96
  -3  -4 -15   29.80    2.36
  -3  -4 -16   42.48    2.12
  -3  -4 -16   37.44    2.75
  -3  -4 -17    2.86    1.21
  -3  -4 -17    2.96    1.72
  -3  -4 -18   28.98    2.03
  -3  -4 -18   24.62    2.36
  -3  -4 -19   25.55    1.79
  -3  -4 -19   23.59    2.32
  -3  -4 -20   21.54    1.87
  -3  -4 -20   17.82    2.43
  -3  -4 -21    0.97    1.59
  -3  -4 -22    1.69    1.63
   3   5 -19    0.50    1.61
   3   5 -18   33.67    2.07
   3   5 -17    3.42    1.49
   3   5 -16   51.52    2.36
   3   5 -15    3.94    1.49
   3   5 -15    3.68    1.22
   3   5 -14   24.73    1.82
   3   5 -14   22.02    1.58
   3   5 -13    2.31    1.31
   3   5 -13    3.21    1.16
   3   5 -12    8.10    1.38
   3   5 -12    6.67    2.15
   3   5 -12    8.20    1.19
   3   5 -11   29.20    2.60
   3   5 -11   22.75    1.68
   3   5 -11   26.73    2.51
   3   5 -11   20.98    1.48
   3   5 -10  133.18    6.28
   3   5 -10  132.36    3.46
   3   5 -10  135.48    4.96
   3   5 -10  124.23    3.14
   3   5  -9   18.97    2.21
   3   5  -9   18.35    1.47
   3   5  -9   19.16    2.19
   3   5  -9   17.90    1.35
   3   5  -8   22.50    2.37
   3   5  -8   18.05    1.44
   3   5  -8   20.32    2.26
  -3  -5   8   23.51    2.11
   3   5  -7   27.42    2.50
   3   5  -7   31.54    2.36
   3   5  -7   28.85    2.42
  -3  -5   7   30.62    2.26
   3   5  -6  149.63    8.23
   3   5  -6  132.47    5.54
   3   5  -6  161.58    6.94
  -3  -5   6  167.06    6.90
   3   5  -5   26.05    3.03
   3   5  -5   22.68    1.65
   3   5  -5   26.59    2.63
  -3  -5   5   27.93    2.31
   3   5  -4  397.46   13.90
   3   5  -4  439.93   13.63
  -3  -5   4  391.76   12.04
   3   5  -3  438.26   13.50
  -3  -5   3  475.05   14.51
   3   5  -2  380.46   17.22
   3   5  -2  390.43   16.90
  -3  -5   2  385.02   16.74
   3   5  -1   43.29    3.99
   3   5  -1   42.22    3.09
  -3  -5   1   49.42    3.63
  -3  -5   1   43.27    3.20
   3   5   0   25.74    3.28
   3   5   0   27.44    2.51
  -3  -5   0   28.23    2.76
  -3  -5   0   24.29    2.39
   3   5   1  101.90    5.35
   3   5   1  101.29    5.82
  -3  -5  -1  106.66    4.84
  -3  -5  -1  108.40    5.57
   3   5   2  294.01   13.76
  -3  -5  -2  308.53   14.33
  -3  -5  -2  266.70   14.13
   3   5   3  544.45   16.94
  -3  -5  -3  519.27   16.00
   3   5   4   21.50    1.95
   3   5   4   21.75    1.80
  -3  -5  -4   19.51    1.80
   3   5   5   94.31    4.68
   3   5   5   92.61    4.58
  -3  -5  -5   93.09    4.41
  -3  -5  -5   77.54    4.06
   3   5   6   86.35    4.53
   3   5   6   93.21    4.07
  -3  -5  -6   87.55    4.92
  -3  -5  -6   76.36    5.14
   3   5   7   77.33    3.50
  -3  -5  -7   79.22    4.24
  -3  -5  -7   79.14    4.47
  -3  -5  -7   80.27    4.02
   3   5   8  179.47    7.42
  -3  -5  -8  162.24    9.62
  -3  -5  -8  188.50    8.30
  -3  -5  -8  177.33    8.70
   3   5   9  206.37    7.39
  -3  -5  -9  211.23   11.45
  -3  -5  -9  197.22    8.49
  -3  -5  -9  221.14    7.99
   3   5  10  118.07    4.44
  -3  -5 -10  141.14    6.97
  -3  -5 -10  119.75    5.24
  -3  -5 -10  129.31    5.27
   3   5  11  117.55    4.64
  -3  -5 -11  119.23    5.64
  -3  -5 -11  129.84    5.18
   3   5  12   94.47    3.60
  -3  -5 -12   95.81    4.50
  -3  -5 -12   94.03    3.85
  -3  -5 -13    1.54    1.08
  -3  -5 -13    3.46    1.76
  -3  -5 -14    0.90    1.19
  -3  -5 -14    0.60    1.65
  -3  -5 -15    3.50    1.23
  -3  -5 -15    3.15    1.93
  -3  -5 -16    5.38    1.50
  -3  -5 -16    4.99    1.80
  -3  -5 -17   22.83    1.66
  -3  -5 -17   24.16    2.34
  -3  -5 -18    2.31    1.54
  -3  -5 -18    2.97    1.87
  -3  -5 -19    0.90    1.51
  -3  -5 -19    0.78    1.78
  -3  -5 -20    5.50    1.44
  -3  -5 -20    5.34    2.08
  -3  -5 -21   13.34    1.60
  -3  -5 -21   10.33    2.17
  -3  -5 -22   21.09    1.76
   3   6 -19   24.08    1.86
   3   6 -18    8.81    1.62
   3   6 -17   12.45    1.50
   3   6 -16   78.81    2.67
   3   6 -15   16.10    1.69
   3   6 -14  143.29    3.89
   3   6 -14  138.62    3.33
   3   6 -13   37.08    1.88
   3   6 -13   40.04    1.87
   3   6 -12    0.29    1.22
   3   6 -12   -0.46    2.21
   3   6 -12    0.36    0.98
   3   6 -11   34.97    3.15
   3   6 -11   28.93    1.82
   3   6 -11   30.84    2.64
   3   6 -11   28.63    1.66
   3   6 -10   28.95    2.56
   3   6 -10   32.35    1.81
   3   6 -10   30.89    2.75
   3   6 -10   36.00    1.78
   3   6  -9   42.81    3.49
   3   6  -9   37.85    1.87
   3   6  -9   39.16    2.89
  -3  -6   9   46.39    2.69
   3   6  -8    3.65    1.76
   3   6  -8    3.72    1.05
   3   6  -8    3.64    1.65
  -3  -6   8    3.12    1.60
   3   6  -7  231.67   10.70
   3   6  -7  198.68    7.43
   3   6  -7  223.32    8.59
  -3  -6   7  237.28    8.54
   3   6  -6   66.18    4.85
   3   6  -6   66.49    3.02
   3   6  -6   68.32    3.82
  -3  -6   6   70.67    3.27
   3   6  -5   77.98    5.42
   3   6  -5   71.27    3.51
   3   6  -5   77.76    4.04
  -3  -6   5   80.69    3.98
   3   6  -4   25.13    2.84
   3   6  -4   22.48    2.04
   3   6  -4   28.19    2.46
  -3  -6   4   28.01    2.56
   3   6  -3    6.11    1.63
   3   6  -3    5.84    1.08
   3   6  -3    4.78    1.94
  -3  -6   3    6.74    1.91
   3   6  -2    9.63    1.60
   3   6  -2   10.77    2.12
  -3  -6   2    8.57    1.87
   3   6  -1   -0.31    1.70
  -3  -6   1    0.70    1.85
   3   6   0  159.51    7.04
  -3  -6   0  128.87    8.37
   3   6   1    0.87    1.66
  -3  -6  -1    2.57    2.69
  -3  -6  -1    4.00    1.90
  -3  -6  -1    2.12    1.84
   3   6   2  362.03   15.93
  -3  -6  -2  290.11   18.09
  -3  -6  -2  324.00   14.32
  -3  -6  -2  333.49   15.21
  -3  -6  -4  138.56    9.42
  -3  -6  -4  152.12    7.74
   3   6   5  102.83    4.34
  -3  -6  -5  103.18    5.17
  -3  -6  -5  100.50    9.15
   3   6   6   34.24    2.05
  -3  -6  -6   37.33    4.47
  -3  -6  -6   33.80    2.71
  -3  -6  -6   36.79    2.90
   3   6   7    1.66    0.93
  -3  -6  -7    1.25    1.66
  -3  -6  -7    1.63    1.29
  -3  -6  -7    1.51    0.92
   3   6   8   42.86    2.18
  -3  -6  -8   49.29    4.47
  -3  -6  -8   44.53    2.73
  -3  -6  -8   45.68    2.58
   3   6   9   84.36    2.61
  -3  -6  -9   73.85    5.70
  -3  -6  -9   82.63    3.92
  -3  -6  -9   80.70    2.75
   3   6  10  207.38    6.91
  -3  -6 -10  226.81   11.71
  -3  -6 -10  222.13    8.15
  -3  -6 -10  214.89    8.45
   3   6  11  108.09    3.94
  -3  -6 -11  128.14    6.96
  -3  -6 -11  119.84    5.35
  -3  -6 -11  113.93    5.12
  -3  -6 -12    4.77    1.33
  -3  -6 -12    3.42    1.51
  -3  -6 -13    0.52    1.15
  -3  -6 -13   -0.61    1.71
  -3  -6 -14   45.32    2.61
  -3  -6 -14   49.46    2.94
  -3  -6 -15   16.75    1.75
  -3  -6 -15   16.01    2.15
  -3  -6 -16   12.22    1.67
  -3  -6 -16   10.91    2.02
  -3  -6 -17    2.87    1.46
  -3  -6 -17    1.93    1.75
  -3  -6 -18    2.77    1.30
  -3  -6 -18    2.90    1.64
  -3  -6 -19   49.34    2.19
  -3  -6 -19   46.86    3.49
  -3  -6 -20    0.15    1.31
  -3  -6 -20    0.61    1.71
  -3  -6 -21    7.04    1.49
  -3  -6 -21    6.33    2.06
  -3  -6 -22    1.52    1.44
   3   7 -17    1.25    1.41
   3   7 -16    4.66    1.55
   3   7 -15   -0.19    1.07
   3   7 -14    0.51    1.24
   3   7 -14    0.45    1.11
   3   7 -13    0.96    1.21
   3   7 -13    2.31    1.02
   3   7 -12  132.90    3.80
   3   7 -12  123.58    3.11
   3   7 -11   26.41    2.97
   3   7 -11   23.78    1.71
   3   7 -11   26.03    2.56
   3   7 -11   22.61    1.53
   3   7 -10    3.38    1.78
   3   7 -10    2.13    1.12
   3   7 -10    1.97    1.66
   3   7 -10    2.76    1.01
   3   7  -9    3.48    1.99
   3   7  -9    3.35    1.14
   3   7  -9    3.52    1.80
  -3  -7   9    4.97    1.82
   3   7  -8   66.83    4.91
   3   7  -8   64.90    3.14
   3   7  -8   66.30    3.57
  -3  -7   8   67.97    3.88
   3   7  -7   34.22    3.17
   3   7  -7   32.77    2.02
   3   7  -7   35.60    2.68
  -3  -7   7   37.38    2.94
   3   7  -6    1.08    1.52
   3   7  -6    2.41    0.97
   3   7  -6    1.02    1.53
  -3  -7   6    1.52    1.68
   3   7  -5  195.67    9.42
   3   7  -5  192.85    6.59
   3   7  -5  206.76    7.22
  -3  -7   5  231.18    7.73
   3   7  -4  121.04    7.31
   3   7  -4  123.83    6.05
   3   7  -4  134.87    6.22
  -3  -7   4  143.10    6.44
   3   7  -3   47.09    2.83
   3   7  -3   47.87    2.81
  -3  -7   3   49.73    3.10
   3   7  -2  231.39   11.01
  -3  -7   2  271.19   10.24
   3   7  -1  101.28    3.82
  -3  -7   1  121.87    6.19
   3   7   0    0.92    1.29
  -3  -7   0   -0.32    1.40
   3   7   1   63.70    3.70
  -3  -7  -1   68.94    4.13
  -3  -7  -1   60.71    5.09
   3   7   2    1.03    1.20
  -3  -7  -2    0.91    1.64
  -3  -7  -2    3.22    1.66
  -3  -7  -2    1.46    0.98
   3   7   3  941.80   26.13
  -3  -7  -3  856.33   31.45
  -3  -7  -3  889.83   27.20
  -3  -7  -3  816.19   23.50
  -3  -7  -4    3.57    1.71
  -3  -7  -4    2.78    0.88
  -3  -7  -4    2.79    1.51
  -3  -7  -5   69.01    6.20
  -3  -7  -5   73.11    3.50
   3   7   6   80.08    2.84
  -3  -7  -6   76.02    3.86
  -3  -7  -6   70.26    5.85
   3   7   7   25.69    1.72
  -3  -7  -7   17.54    2.85
  -3  -7  -7   23.46    2.19
  -3  -7  -7   22.81    2.04
   3   7   8   37.16    1.88
  -3  -7  -8   34.62    4.72
  -3  -7  -8   34.90    2.61
  -3  -7  -8   38.54    2.64
   3   7   9    0.30    1.05
  -3  -7  -9    1.38    1.83
  -3  -7  -9   -0.25    1.37
  -3  -7  -9    0.70    1.16
  -3  -7 -10    2.32    2.06
  -3  -7 -10    1.58    1.18
  -3  -7 -10    2.44    1.63
  -3  -7 -11   41.75    2.63
  -3  -7 -11   43.43    2.64
  -3  -7 -12   -0.62    1.27
  -3  -7 -12    0.06    1.48
  -3  -7 -13  203.23    6.12
  -3  -7 -13  188.64    6.36
  -3  -7 -14   13.39    1.69
  -3  -7 -14   13.63    1.93
  -3  -7 -15    8.68    1.40
  -3  -7 -15    8.51    1.82
  -3  -7 -16   30.36    2.02
  -3  -7 -16   27.05    2.62
  -3  -7 -17    6.29    1.38
  -3  -7 -17    6.85    1.77
  -3  -7 -18    4.86    1.35
  -3  -7 -18    6.01    2.01
  -3  -7 -19   28.88    1.89
  -3  -7 -19   25.62    2.40
  -3  -7 -20   -1.52    1.36
  -3  -7 -20    0.46    2.13
  -3  -7 -21   13.72    1.68
  -3  -7 -21   10.23    2.61
   3   8 -15   34.27    2.08
   3   8 -14   31.24    1.88
   3   8 -13    7.06    1.33
   3   8 -13    6.28    1.20
   3   8 -12   84.25    2.68
   3   8 -12   79.26    2.36
   3   8 -11   89.57    3.07
   3   8 -11   86.72    2.40
   3   8 -10    0.40    1.95
   3   8 -10    0.45    1.07
   3   8 -10    1.03    2.03
  -3  -8  10    2.40    1.79
   3   8  -9   31.28    3.48
   3   8  -9   29.74    2.30
   3   8  -9   29.05    2.76
  -3  -8   9   29.88    2.51
   3   8  -8   13.96    2.29
   3   8  -8   13.39    1.43
   3   8  -8   13.45    2.02
  -3  -8   8   13.96    2.01
   3   8  -7   97.95    6.41
   3   8  -7  100.42    3.71
   3   8  -7   92.44    4.38
  -3  -8   7   96.40    5.30
   3   8  -6   29.54    3.55
   3   8  -6   25.85    2.07
   3   8  -6   28.41    2.32
  -3  -8   6   34.37    2.65
   3   8  -5  107.30    7.33
   3   8  -5  109.16    5.05
   3   8  -5  111.80    6.38
  -3  -8   5  112.44    6.21
   3   8  -4   93.55    9.24
   3   8  -4   94.55    3.97
   3   8  -4   89.21    4.37
  -3  -8   4   92.94    5.01
   3   8  -3   59.66    3.03
  -3  -8   3   64.78    3.47
   3   8  -2  222.32    9.23
  -3  -8   2  227.24    6.31
   3   8  -1  267.41    9.96
  -3  -8   1  242.68    9.05
   3   8   0   22.30    1.95
  -3  -8   0   24.96    2.52
   3   8   1   54.34    3.10
  -3  -8  -1   63.19    3.60
   3   8   2   60.31    2.81
  -3  -8  -2   57.60    6.79
  -3  -8  -2   63.17    3.53
  -3  -8  -2   57.83    3.70
   3   8   3   58.75    3.13
  -3  -8  -3   52.85    6.47
  -3  -8  -3   68.51    3.56
  -3  -8  -3   59.24    3.22
   3   8   4   11.46    1.41
  -3  -8  -4    6.82    2.58
  -3  -8  -4    9.06    1.65
  -3  -8  -4    9.99    1.41
  -3  -8  -5    2.61    1.63
  -3  -8  -5    2.98    0.97
  -3  -8  -5    3.34    1.70
  -3  -8  -6    0.40    1.77
  -3  -8  -6    0.07    0.90
   3   8   7   18.17    1.47
  -3  -8  -7   19.44    1.84
  -3  -8  -7   15.93    2.99
  -3  -8  -8  284.22   15.03
  -3  -8  -8  305.47   11.12
  -3  -8  -8  288.59   11.17
  -3  -8  -9   24.59    3.29
  -3  -8  -9   21.26    2.33
  -3  -8  -9   23.53    2.10
  -3  -8 -10    3.78    1.80
  -3  -8 -10    3.87    1.30
  -3  -8 -10    3.84    1.58
  -3  -8 -11   60.61    2.56
  -3  -8 -11   54.10    2.81
  -3  -8 -12  490.05   13.44
  -3  -8 -12  541.78   14.50
  -3  -8 -13   15.04    1.52
  -3  -8 -13   14.31    1.97
  -3  -8 -14   17.43    1.78
  -3  -8 -14   17.92    2.29
  -3  -8 -15   11.78    1.48
  -3  -8 -15   14.13    2.21
  -3  -8 -16    4.02    1.62
  -3  -8 -16    4.39    1.98
  -3  -8 -17   12.28    1.75
  -3  -8 -17   11.67    2.15
  -3  -8 -18    0.59    1.35
  -3  -8 -18   -1.26    1.71
  -3  -8 -19    0.15    1.37
  -3  -8 -19   -0.59    2.03
  -3  -8 -20    8.57    1.60
  -3  -8 -20    7.30    2.18
  -3  -8 -21   12.55    1.88
  -3  -8 -21    8.87    2.43
   3   9 -13    5.01    1.35
   3   9 -12    0.30    1.17
   3   9 -12    1.25    1.04
   3   9 -11   19.79    1.85
   3   9 -11   20.38    1.45
   3   9 -10   36.15    2.67
  -3  -9  10   46.19    3.34
   3   9  -9  128.80    3.51
   3   9  -9  122.83    6.10
  -3  -9   9  140.92    7.68
   3   9  -8    0.84    1.98
   3   9  -8    1.94    1.18
   3   9  -8    1.56    1.73
  -3  -9   8    1.18    1.72
   3   9  -7    3.14    1.96
   3   9  -7    3.49    1.21
   3   9  -7    3.42    1.62
  -3  -9   7    4.08    1.84
   3   9  -6   22.87    3.30
   3   9  -6   23.68    1.76
   3   9  -6   25.52    2.36
  -3  -9   6   24.24    2.61
   3   9  -5   27.27    3.85
   3   9  -5   32.14    2.56
   3   9  -5   30.32    2.33
  -3  -9   5   29.73    2.60
   3   9  -4  119.52    4.97
  -3  -9   4  134.94    5.01
   3   9  -3   21.01    2.14
  -3  -9   3   22.50    2.48
   3   9  -2  367.05    9.98
  -3  -9   2  375.97   12.26
   3   9  -1   18.01    1.81
  -3  -9   1   18.60    2.42
   3   9   0  105.30    4.92
  -3  -9   0  106.43    6.69
   3   9   1    2.88    1.11
  -3  -9  -1    3.53    2.02
   3   9   2   83.12    3.75
  -3  -9  -2   93.87    4.99
  -3  -9  -2   78.64    4.10
  -3  -9  -2   78.34    4.28
   3   9   3  102.09    4.51
  -3  -9  -3   89.65    7.03
  -3  -9  -3  108.90    5.27
  -3  -9  -3   90.44    4.24
   3   9   4   17.03    1.51
  -3  -9  -4   16.23    3.00
  -3  -9  -4   18.80    2.27
  -3  -9  -4   17.54    1.60
   3   9   5  106.28    4.60
  -3  -9  -5  106.07    7.18
  -3  -9  -5  112.08    5.09
  -3  -9  -5  110.11    5.56
  -3  -9  -6  276.16   14.16
  -3  -9  -6  290.41   11.07
  -3  -9  -6  272.88   10.19
  -3  -9  -7   60.59    5.72
  -3  -9  -7   60.77    3.38
  -3  -9  -8   20.50    3.04
  -3  -9  -8   17.50    1.82
  -3  -9  -9    2.02    2.00
  -3  -9  -9    2.59    1.19
  -3  -9  -9    3.18    1.61
  -3  -9 -10   10.60    2.74
  -3  -9 -10    7.29    1.46
  -3  -9 -10    7.47    1.99
  -3  -9 -11    0.87    1.35
  -3  -9 -11    1.54    1.57
  -3  -9 -12    0.32    1.38
  -3  -9 -12    1.45    1.64
  -3  -9 -13   48.88    2.70
  -3  -9 -13   47.33    2.76
  -3  -9 -14   70.14    3.55
  -3  -9 -14   70.61    3.74
  -3  -9 -15   78.22    3.25
  -3  -9 -15   75.87    3.88
  -3  -9 -16   40.40    2.41
  -3  -9 -16   41.52    3.02
  -3  -9 -17    3.14    1.56
  -3  -9 -17    3.39    1.77
  -3  -9 -18    3.00    1.60
  -3  -9 -18    2.79    2.09
  -3  -9 -19    7.97    1.73
  -3  -9 -19    6.59    2.31
  -3  -9 -20    0.92    1.42
  -3  -9 -20   -0.18    2.03
  -3  -9 -21    3.41    1.49
  -3  -9 -21    3.88    2.26
   3  10 -10    0.80    1.31
  -3 -10  10    0.03    1.76
   3  10  -9  111.67    4.03
  -3 -10   9  106.89    5.31
   3  10  -8    0.54    1.28
   3  10  -8   -0.70    1.44
  -3 -10   8    0.85    1.78
   3  10  -7   26.45    3.53
   3  10  -7   29.33    1.96
   3  10  -7   26.02    2.36
  -3 -10   7   30.99    2.61
   3  10  -6   28.00    3.81
   3  10  -6   33.27    4.10
   3  10  -6   30.40    2.58
  -3 -10   6   29.71    3.09
   3  10  -5    3.96    1.50
  -3 -10   5    2.94    2.09
   3  10  -4   25.41    2.12
  -3 -10   4   29.64    2.95
   3  10  -3    9.24    1.55
  -3 -10   3    9.53    2.27
   3  10  -2   71.10    3.82
  -3 -10   2   74.78    4.98
   3  10  -1   26.89    2.01
  -3 -10   1   29.55    3.05
   3  10   0   61.16    3.36
  -3 -10   0   52.59    3.31
   3  10   1    3.46    1.44
  -3 -10  -1    3.23    2.09
   3  10   2    6.42    1.36
  -3 -10  -2    8.87    2.48
  -3 -10  -2    8.64    2.11
  -3 -10  -2    7.00    1.84
  -3 -10  -3    7.67    1.95
  -3 -10  -3    9.22    1.46
  -3 -10  -3    9.36    1.89
  -3 -10  -4  178.35   10.39
  -3 -10  -4  168.02    7.15
  -3 -10  -4  192.63    6.18
  -3 -10  -5   42.13    4.75
  -3 -10  -5   40.79    2.84
  -3 -10  -5   43.22    3.62
  -3 -10  -6   69.83    5.33
  -3 -10  -6   70.93    3.31
  -3 -10  -6   77.79    4.05
  -3 -10  -7  298.23   12.48
  -3 -10  -7  300.29    8.16
  -3 -10  -7  290.13    8.69
  -3 -10  -8  148.86    8.01
  -3 -10  -8  173.87    6.30
  -3 -10  -9    3.28    1.97
  -3 -10  -9    4.74    1.31
  -3 -10 -10   55.23    5.28
  -3 -10 -10   53.51    2.74
  -3 -10 -10   59.08    3.32
  -3 -10 -11   80.93    4.47
  -3 -10 -11   77.20    4.28
  -3 -10 -12    4.37    1.41
  -3 -10 -12    2.87    1.73
  -3 -10 -13   31.31    1.94
  -3 -10 -13   29.15    2.45
  -3 -10 -14   16.09    1.81
  -3 -10 -14   18.64    2.35
  -3 -10 -15  133.77    3.85
  -3 -10 -15  141.61    4.79
  -3 -10 -16    6.13    1.67
  -3 -10 -16    5.08    2.11
  -3 -10 -17   27.01    2.29
  -3 -10 -17   23.79    2.28
  -3 -10 -18    1.48    1.61
  -3 -10 -18    0.37    2.07
  -3 -10 -19    0.88    1.68
  -3 -10 -19    0.59    2.33
  -3 -10 -20   -1.89    1.65
  -3 -10 -20   -0.66    1.98
  -3 -11   9   80.82    4.91
  -3 -11   8   15.38    2.33
   3  11  -7   35.53    2.28
   3  11  -7   28.93    2.33
  -3 -11   7   34.23    3.09
   3  11  -6    7.70    1.67
  -3 -11   6   11.90    2.29
   3  11  -5  182.50    6.63
  -3 -11   5  194.46    8.09
   3  11  -4    3.99    1.49
  -3 -11   4    5.29    2.35
   3  11  -3    4.76    1.47
  -3 -11   3    4.17    2.26
   3  11  -2    4.48    1.25
  -3 -11   2    4.43    1.92
   3  11  -1   67.36    3.07
  -3 -11   1   73.14    3.88
  -3 -11   0  296.36    8.45
  -3 -11  -1   83.65    4.12
  -3 -11  -2  113.42    7.31
  -3 -11  -2  104.66    6.06
  -3 -11  -2  115.77    5.51
  -3 -11  -3   67.95    4.30
  -3 -11  -3   58.98    3.17
  -3 -11  -3   73.52    3.74
  -3 -11  -4    1.02    1.68
  -3 -11  -4    0.91    1.00
  -3 -11  -4    0.59    1.81
  -3 -11  -5   34.80    4.04
  -3 -11  -5   32.90    2.32
  -3 -11  -5   35.29    2.87
  -3 -11  -6   30.37    3.63
  -3 -11  -6   25.70    2.26
  -3 -11  -6   28.48    2.62
  -3 -11  -7    2.31    1.76
  -3 -11  -7    1.59    1.17
  -3 -11  -7    2.07    1.74
  -3 -11  -8    1.09    2.08
  -3 -11  -8    2.08    1.18
  -3 -11  -9    1.82    2.14
  -3 -11  -9    1.52    1.23
  -3 -11 -10   30.87    2.30
  -3 -11 -11   50.73    2.86
  -3 -11 -11   53.74    3.18
  -3 -11 -12  185.47    5.47
  -3 -11 -12  197.30    5.61
  -3 -11 -13   12.90    1.81
  -3 -11 -13   14.25    2.31
  -3 -11 -14    2.26    1.49
  -3 -11 -14    1.04    1.77
  -3 -11 -15   20.43    1.91
  -3 -11 -15   21.87    2.37
  -3 -11 -16    1.12    1.35
  -3 -11 -16    0.42    1.84
  -3 -11 -17    8.21    1.51
  -3 -11 -17    7.57    2.36
  -3 -11 -18    2.41    1.46
  -3 -11 -18    2.36    2.33
  -3 -11 -19    2.30    1.45
  -3 -11 -19    0.33    2.16
  -3 -11 -20    1.64    1.61
  -3 -11 -20    0.14    2.05
  -3 -12   8   10.26    2.22
  -3 -12   7   44.01    4.13
   3  12  -6    1.81    1.57
  -3 -12   6    2.74    2.08
   3  12  -5    0.93    1.39
  -3 -12   5    0.66    2.13
  -3 -12   4    9.03    2.45
  -3 -12   3  136.36    7.26
  -3 -12   2  192.89    9.34
  -3 -12   1    2.94    2.19
  -3 -12   0   92.19    6.45
  -3 -12  -1    7.06    2.05
  -3 -12  -2  153.42    7.78
  -3 -12  -3    2.39    1.57
  -3 -12  -3    1.63    1.08
  -3 -12  -3    2.55    2.22
  -3 -12  -4    3.84    1.65
  -3 -12  -4    4.91    1.16
  -3 -12  -4    4.15    1.91
  -3 -12  -5   56.28    4.55
  -3 -12  -5   56.58    2.70
  -3 -12  -5   61.93    4.12
  -3 -12  -6  178.24    8.89
  -3 -12  -6  180.51    7.11
  -3 -12  -6  181.05    7.52
  -3 -12  -7    0.11    1.69
  -3 -12  -7    1.67    1.32
  -3 -12  -7    1.50    2.19
  -3 -12  -8    6.25    2.20
  -3 -12  -8    4.64    1.36
  -3 -12  -8    8.12    2.17
  -3 -12  -9  268.16   14.07
  -3 -12  -9  257.68   11.50
  -3 -12 -10   34.98    2.32
  -3 -12 -11   13.64    1.68
  -3 -12 -11    8.63    2.20
  -3 -12 -12    7.79    1.49
  -3 -12 -12    5.88    1.91
  -3 -12 -13    1.67    1.39
  -3 -12 -13    0.52    2.07
  -3 -12 -14    3.78    1.52
  -3 -12 -14    3.34    2.18
  -3 -12 -15   52.86    2.93
  -3 -12 -15   53.00    3.17
  -3 -12 -16    1.96    1.59
  -3 -12 -16    0.01    2.17
  -3 -12 -17   -0.84    1.50
  -3 -12 -17   -0.42    2.15
  -3 -12 -18   39.49    2.33
  -3 -12 -18   38.88    3.02
  -3 -12 -19    0.50    1.79
  -3 -12 -19   -3.18    1.98
  -3 -13   7   12.98    2.55
  -3 -13   6    6.41    2.12
  -3 -13   5    7.00    2.28
  -3 -13   4   68.79    4.52
  -3 -13   3   82.11    4.52
  -3 -13   2   38.12    3.43
  -3 -13   1    1.76    2.49
  -3 -13   0   16.68    2.73
  -3 -13  -1   26.48    3.37
  -3 -13  -2   12.71    2.58
  -3 -13  -3   82.76    4.33
  -3 -13  -3  105.60    5.20
  -3 -13  -4    7.79    1.30
  -3 -13  -4    9.64    2.51
  -3 -13  -5    2.57    1.27
  -3 -13  -5    4.31    1.87
  -3 -13  -6   33.41    2.40
  -3 -13  -6   36.15    2.84
  -3 -13  -7    1.22    1.28
  -3 -13  -7    0.24    1.82
  -3 -13  -8    7.19    1.59
  -3 -13  -8    7.69    2.25
  -3 -13  -9   65.17    3.40
  -3 -13  -9   69.44    3.77
  -3 -13 -10   40.27    2.75
  -3 -13 -11   50.21    2.93
  -3 -13 -12    7.97    1.52
  -3 -13 -12    8.88    2.02
  -3 -13 -13   11.11    1.49
  -3 -13 -13   12.31    2.13
  -3 -13 -14    6.75    1.57
  -3 -13 -14    6.79    2.28
  -3 -13 -15    3.45    1.34
  -3 -13 -15    2.16    2.19
  -3 -13 -16    0.95    1.54
  -3 -13 -16    1.70    1.99
  -3 -13 -17   -0.33    1.48
  -3 -13 -17    1.95    2.40
  -3 -13 -18    8.20    1.69
  -3 -13 -18    9.73    2.20
  -3 -14   6   61.31    5.09
  -3 -14   5   -0.77    2.11
  -3 -14   4    9.87    2.42
  -3 -14   3   13.01    2.57
  -3 -14   2  247.81    9.32
  -3 -14   1   15.31    2.51
  -3 -14   0   25.08    3.00
  -3 -14  -1   -1.28    2.41
  -3 -14  -2   80.22    5.10
  -3 -14  -3   50.23    3.89
  -3 -14  -4   29.36    2.69
  -3 -14  -5  116.43    7.04
  -3 -14  -6   46.47    2.92
  -3 -14  -6   51.54    3.79
  -3 -14  -7   65.14    3.43
  -3 -14  -7   65.22    3.63
  -3 -14  -8   32.69    2.39
  -3 -14  -8   34.90    2.91
  -3 -14  -9   13.85    1.83
  -3 -14  -9   13.66    2.31
  -3 -14 -10    3.75    1.44
  -3 -14 -10    3.47    1.93
  -3 -14 -11   36.68    2.48
  -3 -14 -12   39.00    2.56
  -3 -14 -13    3.93    1.57
  -3 -14 -13    3.65    2.38
  -3 -14 -14    2.41    1.49
  -3 -14 -14    4.83    2.61
  -3 -14 -15    2.60    1.56
  -3 -14 -15    2.80    2.31
  -3 -14 -16    0.82    1.37
  -3 -14 -16    0.38    2.30
  -3 -14 -17    0.33    1.66
  -3 -14 -17    2.46    2.55
  -3 -15   5    3.25    2.33
  -3 -15   4    1.49    2.38
  -3 -15   3  103.18    5.74
  -3 -15   2    0.88    2.08
  -3 -15   1   27.65    3.38
  -3 -15   0   15.03    2.46
  -3 -15  -1    1.02    2.09
  -3 -15  -2  159.65    6.14
  -3 -15  -3   55.79    3.64
  -3 -15  -4   -1.00    2.05
  -3 -15  -5    3.45    2.09
  -3 -15  -6   54.85    3.33
  -3 -15  -7   29.81    2.99
  -3 -15  -8   37.51    3.01
  -3 -15  -9    3.19    2.30
  -3 -15 -10   51.31    4.20
  -3 -15 -11   14.66    2.67
  -3 -15 -13    0.55    1.35
  -3 -15 -14   24.13    2.18
  -3 -15 -14   23.46    2.72
  -3 -15 -15   69.90    3.43
  -3 -15 -15   76.16    4.05
  -3 -15 -16   88.00    3.94
  -3 -15 -16   84.07    4.58
  -3 -16   4    3.77    2.31
  -3 -16   3    4.65    2.40
  -3 -16   2    9.83    2.28
  -3 -16   1  110.49    6.47
  -3 -16   0   37.33    3.29
  -3 -16  -1   44.22    3.67
  -3 -16  -2   -1.61    2.38
  -3 -16  -3    5.59    2.56
  -3 -16  -4    0.38    2.05
  -3 -16  -5   -0.83    2.01
  -3 -16  -6   10.81    2.62
  -3 -16  -7    2.13    2.32
  -3 -16  -8   -1.38    2.11
  -3 -16  -9   17.11    2.67
  -3 -16 -10    2.09    2.46
  -3 -16 -11    7.66    2.26
  -3 -16 -12    5.71    2.22
  -3 -16 -15    8.42    2.58
  -3 -17   3    8.59    2.68
  -3 -17   2    0.13    2.42
  -3 -17   1   18.34    2.81
  -3 -17   0    2.84    2.23
  -3 -17  -1    0.35    2.69
  -3 -17  -2    1.62    2.65
  -3 -17  -3    7.98    2.61
  -3 -17  -4   71.86    4.79
  -3 -17  -5    5.58    2.49
  -3 -17  -6    1.13    2.26
  -3 -17  -7    3.47    2.17
  -3 -17  -8    2.48    2.51
  -3 -17  -9    1.79    2.23
  -3 -17 -10   29.63    3.52
  -3 -17 -11    3.13    2.68
  -3 -17 -12    1.25    2.52
  -3 -17 -13   12.01    2.78
  -3 -18   2    2.63    2.52
  -3 -18   1    7.10    3.17
  -3 -18   0    2.98    2.39
  -3 -18  -1    2.65    2.67
  -3 -18  -2    2.71    2.67
  -3 -18  -3    0.88    2.22
  -3 -18  -4    2.63    2.70
  -3 -18  -5   10.32    2.34
  -3 -18  -6   35.21    3.72
  -3 -18  -7    7.41    2.70
  -3 -18  -8   20.98    2.63
  -3 -18  -9    3.96    2.30
  -3 -18 -10    5.07    2.46
  -3 -18 -11   33.89    3.66
  -3 -19   1    2.56    2.68
  -3 -19   0    0.95    2.95
  -3 -19  -1   18.61    3.12
  -3 -19  -2    5.20    2.94
  -3 -19  -3    0.16    2.72
  -3 -19  -4    1.87    2.81
  -3 -19  -5    1.35    2.89
  -3 -19  -6    1.16    2.69
  -3 -19  -7    0.41    2.60
  -3 -19  -8   35.43    3.22
   4 -18  -6    8.73    2.26
  -4  18   6   10.83    3.14
   4 -18  -5   -0.49    1.55
  -4  18   5   -0.22    3.19
   4 -18  -4   15.89    2.13
  -4  18   4   14.58    3.03
   4 -18  -3    3.41    1.70
  -4  18   3   -0.29    3.05
   4 -18  -2    0.49    1.63
  -4  18   2    1.94    2.38
   4 -18  -1    4.32    2.03
   4 -17  -9    3.24    1.79
  -4  17   9    2.23    2.99
   4 -17  -8    3.77    1.59
  -4  17   8    5.24    3.16
   4 -17  -7    1.30    1.79
  -4  17   7   -0.54    2.74
   4 -17  -6    3.86    1.94
  -4  17   6    5.32    2.97
   4 -17  -5    2.06    1.47
  -4  17   5    2.85    2.29
   4 -17  -4    9.14    1.86
  -4  17   4   12.31    2.92
   4 -17  -3    0.69    1.41
  -4  17   3    2.01    2.10
   4 -17  -2    0.79    1.59
  -4  17   2    2.02    2.77
   4 -17  -1    0.55    1.38
  -4  17   1    0.24    2.31
   4 -17   0    2.02    1.71
  -4  17   0    1.83    2.49
  -4  17  -1   16.91    2.89
  -4  17  -2    6.95    2.33
  -4  17  -3    2.28    2.45
   4 -16 -11   -0.03    1.68
  -4  16  11   -1.66    3.43
   4 -16 -10   11.67    2.09
  -4  16  10   11.37    2.76
   4 -16  -9   21.62    2.12
  -4  16   9   15.47    2.81
   4 -16  -8    1.25    1.62
  -4  16   8    0.64    2.41
   4 -16  -7    6.14    1.56
  -4  16   7    6.14    2.91
   4 -16  -6    8.57    1.63
  -4  16   6    6.31    2.48
   4 -16  -5    3.35    1.41
  -4  16   5    5.76    2.88
   4 -16  -4   10.92    1.77
  -4  16   4    8.65    2.68
   4 -16  -3    1.52    1.63
  -4  16   3    4.27    2.50
   4 -16  -2   34.23    2.24
  -4  16   2   31.10    3.47
   4 -16  -1   67.81    2.91
  -4  16   1   69.04    4.87
   4 -16   0   17.59    1.90
  -4  16   0   18.50    3.24
   4 -16   1   19.04    1.94
  -4  16  -1   16.31    2.39
  -4  16  -2   -0.07    2.26
  -4  16  -3    0.45    2.09
  -4  16  -4   68.03    3.96
  -4  16  -5   24.99    2.62
  -4  16  -6    7.61    2.22
  -4  16  -7   18.08    2.42
   4 -15 -12    5.37    1.80
  -4  15  12    4.77    2.95
   4 -15 -11    7.82    1.88
  -4  15  11    6.49    2.89
   4 -15 -10   -0.17    1.57
  -4  15  10   -0.36    2.57
   4 -15  -9   -0.67    1.43
  -4  15   9    0.46    2.78
   4 -15  -8    1.00    1.40
  -4  15   8    0.75    2.72
   4 -15  -7    4.38    1.67
  -4  15   7    6.98    2.93
   4 -15  -6   90.61    2.97
  -4  15   6   86.56    5.42
   4 -15  -5   -0.84    1.28
  -4  15   5   -0.38    2.55
   4 -15  -4    0.96    1.50
  -4  15   4    1.31    2.12
   4 -15  -3   10.87    1.71
  -4  15   3   12.51    2.65
   4 -15  -2   14.78    1.72
  -4  15   2   14.93    3.26
   4 -15  -1    8.78    1.63
  -4  15   1    7.63    2.43
   4 -15   0    2.16    1.41
  -4  15   0    0.39    2.13
   4 -15   1   -0.95    1.42
  -4  15  -1   -0.40    2.32
   4 -15   2    7.27    1.77
  -4  15  -2   11.28    2.60
   4 -15   3   19.77    2.08
  -4  15  -3   17.57    2.37
  -4  15  -4    3.10    2.09
  -4  15  -5   20.01    2.20
  -4  15  -6   13.83    2.18
  -4  15  -7    5.94    1.98
  -4  15  -8    0.20    1.81
  -4  15  -9   21.89    2.29
  -4  15 -10    7.68    2.00
  -4  14  14    0.18    3.35
   4 -14 -13   24.07    2.16
  -4  14  13   24.91    3.46
   4 -14 -12    0.16    1.71
  -4  14  12   -0.22    2.72
   4 -14 -11    1.54    1.61
  -4  14  11    2.58    2.96
   4 -14 -10    2.34    1.46
  -4  14  10    0.71    2.83
   4 -14  -9   15.88    1.86
  -4  14   9   15.10    3.10
   4 -14  -8    3.14    1.59
  -4  14   8    2.00    2.37
   4 -14  -7   10.92    1.66
  -4  14   7   11.59    2.76
   4 -14  -6    1.93    1.31
  -4  14   6    3.34    2.69
   4 -14  -5   -0.66    1.55
  -4  14   5    0.11    2.45
   4 -14  -4   -0.30    1.19
  -4  14   4   -0.36    2.47
   4 -14  -3  237.96    5.04
  -4  14   3  234.69    8.95
   4 -14  -2  100.75    3.43
  -4  14   2   97.22    6.03
   4 -14  -1    6.52    1.56
  -4  14   1    4.60    2.32
   4 -14   0    5.51    1.61
  -4  14   0    7.69    2.30
   4 -14   1   14.79    1.72
  -4  14  -1   17.00    2.53
   4 -14   2    3.31    1.43
  -4  14  -2    2.32    1.85
   4 -14   3   -0.01    1.33
  -4  14  -3    0.58    1.72
   4 -14   4    2.66    1.46
  -4  14  -4    1.43    1.61
  -4  14  -5    1.57    1.84
  -4  14  -6    8.17    2.06
  -4  14  -7   25.19    2.52
  -4  14  -8   21.95    2.66
  -4  14  -9   69.47    3.45
  -4  14 -10    1.21    1.77
  -4  14 -11    8.31    2.04
  -4  14 -12    1.56    1.86
  -4  14 -13    6.14    1.84
   4 -13 -15    0.10    1.56
  -4  13  15    2.82    3.15
  -4  13  14   85.79    5.68
  -4  13  13   21.15    3.20
   4 -13 -12   47.14    2.42
  -4  13  12   45.28    4.31
   4 -13 -11    4.63    1.58
  -4  13  11    5.97    2.59
   4 -13 -10   32.73    2.22
  -4  13  10   36.10    4.21
   4 -13  -9    0.17    1.34
  -4  13   9    1.49    2.35
   4 -13  -8   38.18    2.22
  -4  13   8   32.83    3.89
   4 -13  -7    0.79    1.46
  -4  13   7   -0.17    2.18
   4 -13  -6   37.58    2.00
  -4  13   6   32.11    3.90
   4 -13  -5    0.90    1.46
  -4  13   5    0.08    2.45
   4 -13  -4   14.10    1.74
  -4  13   4   12.47    2.86
   4 -13  -3  248.35    5.33
  -4  13   3  234.69    9.63
   4 -13  -2   47.81    2.31
  -4  13   2   50.73    4.76
   4 -13  -1   23.98    1.89
  -4  13   1   22.12    2.52
   4 -13   0   24.09    1.85
  -4  13   0   25.27    2.69
   4 -13   1    9.34    1.54
  -4  13  -1   11.13    2.14
   4 -13   2  214.19    9.33
  -4  13  -2  215.97   11.33
   4 -13   3  120.26    4.13
  -4  13  -3  100.98    5.28
   4 -13   4   -0.51    1.23
  -4  13  -4   -3.10    1.85
   4 -13   5   47.64    2.83
  -4  13  -5   45.11    3.23
  -4  13  -6    1.30    1.80
  -4  13  -7    9.27    2.02
  -4  13  -8   13.95    1.87
  -4  13  -9    3.63    1.81
  -4  13 -10    2.05    1.77
  -4  13 -11    9.47    1.91
  -4  13 -12    4.58    1.78
  -4  13 -13    0.99    1.71
  -4  13 -14    1.57    1.76
  -4  13 -15    6.14    1.95
   4 -12 -16    4.77    1.95
  -4  12  16    5.68    3.13
   4 -12 -15    2.29    1.71
  -4  12  15   -1.05    2.98
   4 -12 -14   29.80    2.26
  -4  12  14   25.04    3.29
  -4  12  13    9.54    3.04
  -4  12  12   74.95    5.40
   4 -12 -11   16.94    1.92
  -4  12  11   15.88    2.79
   4 -12 -10    5.40    1.68
  -4  12  10    2.76    2.62
   4 -12  -9    1.54    1.60
  -4  12   9    0.18    2.72
   4 -12  -8    1.18    1.31
  -4  12   8    0.48    2.62
   4 -12  -7   51.64    2.39
  -4  12   7   43.87    3.76
   4 -12  -6    1.60    1.45
  -4  12   6    1.23    2.53
   4 -12  -5    3.50    1.47
  -4  12   5    2.40    2.07
   4 -12  -4  112.62    3.14
  -4  12   4  112.98    6.07
   4 -12  -3    1.10    1.35
  -4  12   3    1.23    2.33
   4 -12  -2    4.38    1.46
  -4  12   2    3.42    2.04
   4 -12  -1   11.37    1.58
  -4  12   1   10.97    2.16
   4 -12   0    0.92    1.31
  -4  12   0    0.96    1.78
   4 -12   1    5.15    1.13
  -4  12  -1    4.40    1.88
   4 -12   2  302.40   11.81
  -4  12  -2  273.54   12.98
  -4  12  -2  291.69   10.99
   4 -12   3  169.15    7.25
  -4  12  -3  165.46    8.88
  -4  12  -3  167.11    6.61
   4 -12   4   76.43    3.06
  -4  12  -4   67.91    3.97
  -4  12  -4   74.13    2.19
   4 -12   5   10.11    1.61
  -4  12  -5    9.18    1.98
   4 -12   6   -0.14    1.40
  -4  12  -6   -0.27    1.73
  -4  12  -7    0.30    1.46
  -4  12  -8    1.45    1.69
  -4  12  -9    5.83    1.62
  -4  12 -10   -0.01    1.68
  -4  12 -11    6.46    1.60
  -4  12 -12    5.33    1.77
  -4  12 -13   -0.55    1.42
  -4  12 -14   44.03    2.59
  -4  12 -15    1.70    1.86
  -4  12 -16    1.91    1.65
   4 -11 -16    4.90    1.89
  -4  11  16   12.11    3.42
   4 -11 -15    1.24    1.52
  -4  11  15    0.00    2.80
   4 -11 -14   15.83    1.77
  -4  11  14   13.88    3.41
  -4  11  13   97.99    5.28
  -4  11  12   20.23    3.22
  -4  11  11   21.22    3.14
   4 -11 -10   13.10    1.76
  -4  11  10   12.16    3.20
   4 -11  -9   36.06    2.13
  -4  11   9   39.51    4.38
   4 -11  -8   99.83    3.16
  -4  11   8  104.81    5.81
   4 -11  -7    0.44    1.24
  -4  11   7    2.08    2.55
   4 -11  -6   15.12    1.68
  -4  11   6   14.30    2.55
   4 -11  -5   11.52    1.63
  -4  11   5   13.57    2.69
   4 -11  -4  189.52    5.50
  -4  11   4  194.47    8.94
   4 -11  -3    6.41    1.25
  -4  11   3    3.42    2.37
   4 -11  -2  160.04    4.87
  -4  11   2  149.03    7.56
   4 -11  -1    0.53    1.04
  -4  11   1    1.75    1.90
   4 -11   0  102.07    3.84
  -4  11   0  102.57    6.28
  -4  11   0   97.51    3.39
   4 -11   1  412.84   12.10
  -4  11  -1  386.58   14.44
  -4  11  -1  394.45   10.64
   4 -11   2  157.20    4.96
  -4  11  -2  143.10    6.53
  -4  11  -2  154.29    4.39
   4 -11   3   66.11    2.61
  -4  11  -3   66.13    3.58
  -4  11  -3   71.10    2.11
   4 -11   4  101.34    3.27
  -4  11  -4   91.02    4.24
  -4  11  -4   98.47    2.51
   4 -11   5  191.39    8.31
  -4  11  -5  179.78    9.05
  -4  11  -5  202.89    7.95
   4 -11   6   90.13    4.40
  -4  11  -6   79.95    4.53
   4 -11   7    4.41    1.64
  -4  11  -7    3.58    1.77
  -4  11  -8   59.83    3.27
  -4  11  -9  115.98    4.37
  -4  11 -10   57.58    2.94
  -4  11 -11    7.22    1.87
  -4  11 -12    6.84    1.74
  -4  11 -13   18.97    2.01
  -4  11 -14    9.14    1.86
  -4  11 -15    1.94    1.71
  -4  11 -16   -1.56    1.68
  -4  11 -17    1.08    1.71
   4 -10 -17   58.67    2.88
  -4  10  17   67.00    4.12
   4 -10 -16    2.09    1.82
  -4  10  16    1.10    3.18
   4 -10 -15   16.98    1.81
  -4  10  15   12.85    3.45
   4 -10 -14    3.34    1.69
  -4  10  14    3.36    2.92
   4 -10 -13   31.65    2.22
  -4  10  13   35.18    3.52
  -4  10  12   48.34    3.93
  -4  10  11    6.87    2.49
  -4  10  10   36.93    3.08
   4 -10  -9   18.27    1.65
  -4  10   9   17.65    2.56
   4 -10  -8   -0.17    1.39
  -4  10   8   -0.63    2.46
   4 -10  -7    5.07    1.42
  -4  10   7    3.61    2.58
   4 -10  -6    5.06    1.25
  -4  10   6    4.80    2.45
   4 -10  -5   44.88    2.14
  -4  10   5   51.43    4.04
   4 -10  -4    1.51    1.28
  -4  10   4    0.85    1.98
   4 -10  -3  513.95   13.84
  -4  10   3  530.21   19.15
   4 -10  -2    5.73    1.21
  -4  10   2   10.04    2.34
   4 -10  -1  123.77    3.42
  -4  10   1  129.67    6.18
  -4  10   1  115.82    2.91
   4 -10   0    3.59    1.23
  -4  10   0    3.38    1.93
  -4  10   0    5.32    1.02
   4 -10   1   77.71    2.88
  -4  10  -1   81.21    4.37
  -4  10  -1   77.63    2.33
   4 -10   2   80.51    2.91
  -4  10  -2   78.30    4.02
  -4  10  -2   77.70    2.35
   4 -10   3   54.76    2.37
  -4  10  -3   50.74    2.94
  -4  10  -3   54.28    1.97
   4 -10   4    0.75    1.00
  -4  10  -4    1.21    1.43
  -4  10  -4    1.59    0.84
   4 -10   5    0.39    1.16
  -4  10  -5    0.62    1.72
   4 -10   6   10.17    1.51
   4 -10   6   12.19    1.82
  -4  10  -6   10.14    1.92
   4 -10   7    2.60    1.42
  -4  10  -7    2.34    1.59
  -4  10  -8   22.31    1.93
  -4  10  -9    1.99    1.43
  -4  10 -10    8.10    1.74
  -4  10 -11   41.37    2.25
  -4  10 -12    4.14    1.65
  -4  10 -13   11.40    1.85
  -4  10 -14   14.18    1.71
  -4  10 -15    0.19    1.67
  -4  10 -16   22.75    2.08
  -4  10 -17   17.86    2.02
  -4  10 -18   -1.97    1.76
   4  -9 -18    0.79    1.80
   4  -9 -17   39.32    2.28
   4  -9 -16   19.74    1.87
  -4   9  16   21.24    2.95
   4  -9 -15    6.87    1.69
  -4   9  15    6.80    2.65
   4  -9 -14   85.77    2.84
  -4   9  14   93.46    5.83
   4  -9 -13   17.28    1.87
  -4   9  13   15.60    3.02
   4  -9 -12    1.03    1.61
  -4   9  12    2.50    2.38
  -4   9  11    1.59    2.36
  -4   9  10    0.52    2.22
   4  -9  -9   44.50    2.12
  -4   9   9   51.58    4.14
   4  -9  -8   87.20    3.56
  -4   9   8   94.70    6.34
   4  -9  -7   -0.19    1.10
  -4   9   7   -2.84    2.45
   4  -9  -6   -0.21    1.09
  -4   9   6    2.46    2.02
   4  -9  -5    5.02    1.19
  -4   9   5    5.50    2.32
   4  -9  -4  183.80    4.69
  -4   9   4  184.21    8.25
   4  -9  -3   20.15    1.61
  -4   9   3   16.48    2.44
   4  -9  -2   93.27    3.54
  -4   9   2  108.15    5.36
  -4   9   2   91.92    3.38
   4  -9  -1  185.78    5.02
   4  -9  -1  161.91    6.44
  -4   9   1  171.66    7.83
  -4   9   1  174.44    4.44
   4  -9   0   89.66    3.45
   4  -9   0   82.82    4.62
  -4   9   0   95.65    4.73
  -4   9   0   91.26    3.17
   4  -9   1   78.98    3.10
   4  -9   1   76.21    4.11
  -4   9  -1   79.48    5.01
  -4   9  -1   76.83    2.79
   4  -9   2   48.40    2.01
   4  -9   2   45.78    2.86
  -4   9  -2   44.16    2.89
  -4   9  -2   46.27    1.75
   4  -9   3   44.91    1.94
   4  -9   3   37.71    2.73
  -4   9  -3   37.32    2.68
  -4   9  -3   46.19    1.76
   4  -9   4  221.79    5.94
   4  -9   4  207.93    7.03
  -4   9  -4  226.85    6.91
  -4   9  -4  231.95    5.60
   4  -9   5   36.98    1.90
   4  -9   5   37.88    2.90
  -4   9  -5   34.14    2.37
   4  -9   6  204.97    5.78
   4  -9   6  187.17    7.39
  -4   9  -6  187.31    6.36
   4  -9   7  241.39    8.13
   4  -9   7  216.16   10.49
  -4   9  -7  239.79    8.30
   4  -9   8    1.51    3.27
  -4   9  -8    2.79    1.61
  -4   9  -9   11.63    1.87
  -4   9 -10    1.94    1.61
  -4   9 -11  105.71    3.65
  -4   9 -12   10.02    1.84
  -4   9 -13    0.93    1.37
  -4   9 -14    7.15    1.51
  -4   9 -15   61.08    2.70
  -4   9 -16    0.95    1.68
  -4   9 -17   -0.38    1.48
  -4   9 -18   -0.03    1.71
  -4   9 -19    2.94    1.95
   4  -8 -18    0.72    1.61
   4  -8 -17   19.79    1.88
   4  -8 -16    5.16    1.57
   4  -8 -15   33.05    2.03
   4  -8 -14   10.40    1.78
   4  -8 -13   11.37    1.78
   4  -8 -12  197.03    4.33
  -4   8  12  220.82    7.65
   4  -8 -11    0.35    1.23
  -4   8  11   -0.61    2.61
  -4   8  10   20.18    3.00
  -4   8   9   70.70    4.60
   4  -8  -8   26.81    1.88
  -4   8   8   24.13    3.50
   4  -8  -7   33.14    1.83
  -4   8   7   43.35    3.28
   4  -8  -6   13.01    1.50
  -4   8   6   15.10    2.62
   4  -8  -5  103.17    3.85
  -4   8   5   93.84    4.61
   4  -8  -4  140.02    5.33
  -4   8   4  142.03    7.61
   4  -8  -3    0.25    0.92
   4  -8  -3   -0.27    1.25
  -4   8   3    1.34    1.91
  -4   8   3    0.15    0.75
   4  -8  -2   60.85    2.63
   4  -8  -2   56.05    3.19
  -4   8   2   61.73    4.59
  -4   8   2   57.04    2.27
   4  -8  -1  168.86    3.54
   4  -8  -1  140.95    6.26
  -4   8   1  154.38    8.21
  -4   8   1  160.19    5.17
   4  -8   0   41.31    1.85
   4  -8   0   36.51    2.62
  -4   8   0   43.29    3.08
  -4   8   0   36.91    1.61
   4  -8   1   19.42    1.46
   4  -8   1   16.50    1.73
  -4   8  -1   20.52    2.11
  -4   8  -1   18.18    1.21
   4  -8   2  129.72    4.73
   4  -8   2  115.15    5.51
  -4   8  -2  121.43    6.13
  -4   8  -2  128.64    4.40
   4  -8   3   42.67    1.83
   4  -8   3   40.32    2.57
  -4   8  -3   42.26    2.64
  -4   8  -3   44.38    1.72
   4  -8   4    0.58    1.42
   4  -8   4   -0.80    1.21
   4  -8   4   -0.44    0.92
  -4   8  -4    0.81    1.52
   4  -8   5    4.92    1.52
   4  -8   5    4.07    1.10
   4  -8   5    3.69    1.03
  -4   8  -5    5.00    1.62
   4  -8   6  235.03    9.24
   4  -8   6  220.29    6.80
   4  -8   6  239.23    6.45
  -4   8  -6  218.79    6.36
   4  -8   7   39.28    2.29
   4  -8   7   35.96    3.61
  -4   8  -7   37.12    2.22
   4  -8   8   37.91    3.60
   4  -8   8   36.21    4.69
  -4   8  -8   34.74    2.32
  -4   8  -9   16.41    1.87
  -4   8 -10    1.99    1.37
  -4   8 -11   74.34    3.47
  -4   8 -12   49.27    2.80
  -4   8 -13  107.82    3.61
  -4   8 -14    6.78    1.48
  -4   8 -15    8.90    1.77
  -4   8 -16    1.80    1.42
  -4   8 -17    1.82    1.74
  -4   8 -18   44.34    2.43
  -4   8 -19    0.94    1.68
   4  -7 -18   -1.19    1.60
  -4   7  18    1.97    2.52
   4  -7 -17   12.09    1.74
  -4   7  17    8.15    2.62
   4  -7 -16   11.09    1.63
  -4   7  16   17.01    3.07
   4  -7 -15    2.23    1.45
   4  -7 -14   17.73    1.70
   4  -7 -13   54.35    2.30
   4  -7 -12  409.65    5.77
   4  -7 -11    5.38    1.51
   4  -7 -10    0.21    1.37
  -4   7   8    9.85    2.30
   4  -7  -7    2.78    1.11
  -4   7   7    2.87    2.28
   4  -7  -6   54.34    2.07
  -4   7   6   49.77    3.05
   4  -7  -5  262.54    8.36
  -4   7   5  305.63   11.67
   4  -7  -4    0.25    1.07
   4  -7  -4    1.03    1.32
  -4   7   4   -0.26    1.99
  -4   7   4   -0.60    0.87
   4  -7  -3   93.25    3.60
   4  -7  -3   79.59    4.41
  -4   7   3   90.64    5.12
  -4   7   3   89.34    2.35
   4  -7  -2   51.69    2.38
   4  -7  -2   48.38    3.48
  -4   7   2   52.82    3.27
  -4   7   2   47.52    2.09
   4  -7  -1   19.56    1.33
   4  -7  -1   19.95    1.86
  -4   7   1   20.30    2.27
  -4   7   1   18.03    1.17
   4  -7   0   95.20    3.80
   4  -7   0   77.78    4.33
  -4   7   0   85.72    4.94
  -4   7   0   89.15    3.51
   4  -7   1  124.94    4.75
   4  -7   1  109.99    5.28
  -4   7  -1  119.69    5.76
  -4   7  -1  120.85    4.53
   4  -7   2    3.39    0.95
   4  -7   2    4.70    1.31
  -4   7  -2    5.27    1.42
  -4   7  -2    3.37    0.86
   4  -7   3    0.07    1.46
   4  -7   3    0.49    1.19
   4  -7   3    0.37    0.86
  -4   7  -3    0.48    1.41
   4  -7   4   24.82    2.30
   4  -7   4   22.44    1.98
   4  -7   4   22.36    1.44
  -4   7  -4   21.75    1.93
   4  -7   5   15.47    1.76
   4  -7   5   15.62    1.54
   4  -7   5   17.00    1.30
  -4   7  -5   15.03    1.75
   4  -7   6    3.35    1.61
   4  -7   6    3.78    1.22
   4  -7   6    5.77    0.99
  -4   7  -6    4.05    1.24
   4  -7   7   37.63    4.18
   4  -7   7   37.14    2.16
   4  -7   7   39.08    2.05
  -4   7  -7   41.10    2.24
   4  -7   8    7.93    2.70
  -4   7  -8    8.70    1.61
  -4   7  -9    3.92    1.28
  -4   7 -10    9.01    1.68
  -4   7 -11  182.01    5.44
  -4   7 -12  109.38    4.37
  -4   7 -13   10.53    1.63
  -4   7 -14  101.20    3.44
  -4   7 -15   10.44    1.64
  -4   7 -16   14.76    1.94
  -4   7 -17   90.21    3.05
  -4   7 -18    2.67    1.77
  -4   7 -19    9.91    1.88
  -4   7 -20    4.06    1.88
   4  -6 -19   -0.06    1.70
   4  -6 -19    0.82    1.78
   4  -6 -18   55.62    2.41
   4  -6 -17    3.95    1.74
  -4   6  17    5.75    2.49
   4  -6 -16    3.37    1.39
  -4   6  16    4.90    2.51
   4  -6 -15   22.21    1.96
  -4   6  15   28.33    3.22
   4  -6 -14   14.37    1.57
  -4   6  14   20.90    3.06
   4  -6 -13    0.09    1.24
  -4   6  13    2.25    2.34
   4  -6 -12    3.98    1.53
  -4   6  12   -0.34    2.19
   4  -6 -11    0.50    1.44
   4  -6 -10   17.66    1.71
   4  -6  -9   24.63    1.66
   4  -6  -6    0.91    0.98
   4  -6  -5    4.33    1.49
   4  -6  -5    4.24    1.15
  -4   6   5    4.33    0.87
   4  -6  -4  297.27    9.31
   4  -6  -4  274.43   10.33
  -4   6   4  304.96   11.79
  -4   6   4  278.81    8.68
   4  -6  -3   32.64    1.84
   4  -6  -3   27.65    2.17
  -4   6   3   25.30    2.33
  -4   6   3   31.70    1.69
   4  -6  -2  231.43    9.09
   4  -6  -2  207.44    9.71
  -4   6   2  243.62    5.93
  -4   6   2  215.28    8.40
   4  -6  -1  268.78    8.63
   4  -6  -1  213.76    9.80
  -4   6   1  236.80   11.35
  -4   6   1  244.87    3.87
   4  -6   0   42.79    1.79
   4  -6   0   37.28    3.08
  -4   6   0   45.29    2.69
  -4   6   0   41.60    1.69
   4  -6   1   20.85    1.36
   4  -6   1   22.16    2.22
  -4   6  -1   25.61    2.25
  -4   6  -1   20.90    1.32
   4  -6   2   13.84    1.81
   4  -6   2   14.57    1.67
   4  -6   2   20.88    1.31
  -4   6  -2   15.69    1.71
   4  -6   3   39.84    3.36
   4  -6   3   44.75    2.85
   4  -6   3   52.21    1.90
  -4   6  -3   44.26    2.42
   4  -6   4   42.61    3.15
   4  -6   4   40.23    2.37
   4  -6   4   45.31    1.83
  -4   6  -4   42.72    2.20
   4  -6   5   87.30    5.47
   4  -6   5   89.80    4.49
   4  -6   5  101.53    4.09
  -4   6  -5   94.20    4.43
   4  -6   6  224.74   11.04
   4  -6   6  219.54    9.18
   4  -6   6  229.57    7.45
  -4   6  -6  225.66    4.65
   4  -6   7    3.21    1.62
   4  -6   7    3.22    1.20
   4  -6   7    3.82    0.91
  -4   6  -7    3.20    1.17
   4  -6   8  146.49    9.60
   4  -6   8  128.14    6.31
  -4   6  -8  135.68    5.41
  -4   6  -9  424.82    9.79
  -4   6 -10   10.21    1.69
  -4   6 -11  733.62   19.14
  -4   6 -12    0.73    1.51
  -4   6 -13    9.68    1.78
  -4   6 -14    4.35    1.40
  -4   6 -15    1.10    1.35
  -4   6 -16    2.77    1.66
  -4   6 -17    0.30    1.40
  -4   6 -18    4.37    1.74
  -4   6 -19   16.82    1.75
  -4   6 -20   36.72    2.14
   4  -5 -19    1.36    1.74
   4  -5 -19    2.07    1.55
   4  -5 -18    1.42    1.58
   4  -5 -18    2.88    1.65
   4  -5 -17   11.16    1.79
  -4   5  17   13.48    2.69
   4  -5 -16    5.14    1.46
  -4   5  16    5.38    2.43
   4  -5 -15    2.53    1.39
  -4   5  15    3.34    2.71
   4  -5 -14  102.52    3.12
  -4   5  14  117.67    4.83
   4  -5 -13    7.32    1.39
  -4   5  13    6.46    2.65
   4  -5 -12   44.73    2.19
  -4   5  12   48.66    3.35
   4  -5 -11  163.08    4.88
  -4   5  11  192.98    6.87
   4  -5 -10   11.27    1.58
  -4   5  10   11.21    2.41
   4  -5  -9   -1.18    1.04
  -4   5   9    0.74    2.17
   4  -5  -8   95.67    3.63
  -4   5   8  106.27    5.81
   4  -5  -5   16.78    1.43
   4  -5  -4 1209.35   36.07
   4  -5  -4 1413.59   40.09
  -4   5   4 1334.37   37.75
   4  -5  -3   -0.09    1.29
   4  -5  -3    0.23    0.93
  -4   5   3   -0.52    0.68
   4  -5  -2    9.80    1.49
   4  -5  -2   15.96    1.20
  -4   5   2   15.88    1.22
   4  -5  -1  123.39    5.69
   4  -5  -1  130.11    4.91
  -4   5   1  126.54    4.77
   4  -5   0   40.10    1.72
   4  -5   0   30.41    2.36
  -4   5   0   33.40    2.79
   4  -5   1   13.30    1.90
   4  -5   1    9.31    1.40
   4  -5   1    7.94    1.12
  -4   5  -1   12.28    1.75
   4  -5   2   47.30    3.55
   4  -5   2   49.46    2.61
   4  -5   2   57.18    2.12
  -4   5  -2   53.77    2.55
   4  -5   3    8.14    1.71
   4  -5   3    7.72    1.23
   4  -5   3   10.66    1.11
  -4   5  -3    8.60    1.43
   4  -5   4  725.37   23.64
   4  -5   4  726.71   22.26
   4  -5   4  765.31   22.16
  -4   5  -4  764.64   22.69
   4  -5   5  708.61   25.19
   4  -5   5  738.62   23.08
   4  -5   5  716.70   20.75
  -4   5  -5  741.82   21.98
   4  -5   6  113.60    6.57
   4  -5   6  123.37    6.13
   4  -5   6  118.43    5.01
  -4   5  -6  124.97    5.53
   4  -5   7   26.45    2.54
   4  -5   7   25.52    2.27
   4  -5   7   25.39    1.43
  -4   5  -7   26.13    1.71
   4  -5   8  153.74    6.62
   4  -5   8  148.67    6.24
   4  -5   8  157.92    5.33
  -4   5  -8  161.88    5.78
  -4   5  -9    0.38    1.28
  -4   5 -10  220.88    5.93
  -4   5 -11  157.29    3.96
  -4   5 -12    1.34    1.53
  -4   5 -13   32.82    1.94
  -4   5 -14   49.61    2.42
  -4   5 -15   85.49    2.92
  -4   5 -16    0.10    1.49
  -4   5 -17   20.29    1.92
  -4   5 -18   33.77    2.03
  -4   5 -19   44.69    2.40
  -4   5 -20    0.95    1.68
  -4   5 -21    4.73    1.54
   4  -4 -19   36.10    2.20
   4  -4 -19   37.13    2.30
   4  -4 -18   15.55    1.66
   4  -4 -18   19.11    1.90
   4  -4 -17   10.30    1.55
  -4   4  17    9.40    2.61
   4  -4 -16    7.91    1.51
  -4   4  16    7.64    2.98
   4  -4 -15  201.06    4.18
  -4   4  15  215.50    7.29
   4  -4 -14   73.56    2.55
  -4   4  14   80.91    4.12
   4  -4 -13  224.33    9.18
  -4   4  13  227.44   10.92
   4  -4 -12    9.37    1.36
  -4   4  12    8.57    2.33
   4  -4 -11  176.94    5.14
  -4   4  11  176.40    6.39
   4  -4 -10   65.40    2.30
  -4   4  10   74.55    4.68
   4  -4  -9  151.33    4.28
  -4   4   9  168.03    6.23
   4  -4  -8   17.64    1.48
  -4   4   8    9.88    2.07
   4  -4  -7  165.62    5.57
   4  -4  -7  170.98    6.18
  -4   4   7  192.97    6.67
  -4   4   7  180.00    4.86
  -4   4   6  103.55    5.09
  -4   4   6   86.54    2.26
  -4   4   5    2.39    1.79
   4  -4  -4  373.73   11.45
   4  -4  -3   21.45    1.48
  -4   4   3   19.39    1.35
   4  -4  -2   40.73    1.78
   4  -4  -1  237.03   10.60
   4  -4  -1  225.28    8.18
   4  -4   0   11.35    1.78
   4  -4   0   14.35    2.04
   4  -4   0   12.12    1.20
   4  -4   1  575.23   17.21
   4  -4   1  616.48   20.42
   4  -4   1  641.77   17.38
   4  -4   2   37.21    2.33
   4  -4   2   40.95    3.48
   4  -4   2   35.73    1.59
   4  -4   3   48.37    4.52
   4  -4   3   49.69    2.76
   4  -4   3   50.77    1.82
  -4   4  -3   41.39    2.19
   4  -4   4   15.26    2.21
   4  -4   4   12.33    1.39
   4  -4   4    9.43    1.00
  -4   4  -4   13.08    1.64
   4  -4   5   53.38    4.78
   4  -4   5   61.52    3.04
   4  -4   5   68.98    2.91
  -4   4  -5   67.89    3.34
   4  -4   6   54.04    5.02
   4  -4   6   55.30    2.72
   4  -4   6   55.86    1.83
  -4   4  -6   61.27    2.39
   4  -4   7   54.36    3.47
   4  -4   7   47.69    2.45
  -4   4  -7   53.12    2.32
   4  -4   8   12.21    1.83
   4  -4   8   11.88    1.69
   4  -4   8   16.44    1.11
  -4   4  -8   12.94    1.48
   4  -4   9   10.50    1.41
   4  -4   9    9.81    1.29
   4  -4   9   10.72    1.01
  -4   4  -9   11.54    1.51
   4  -4  10  107.54    5.28
   4  -4  10  102.43    5.18
  -4   4 -10  105.55    4.72
  -4   4 -11   69.92    2.61
  -4   4 -12  151.80    5.05
  -4   4 -13   72.05    2.70
  -4   4 -14   56.63    2.49
  -4   4 -15   66.32    2.48
  -4   4 -16    6.85    1.67
  -4   4 -17    7.02    1.46
  -4   4 -18    1.58    1.58
  -4   4 -19    2.67    1.70
  -4   4 -20   24.90    2.03
  -4   4 -21    0.43    1.57
   4  -3 -19    9.06    1.69
   4  -3 -19   10.52    1.77
   4  -3 -18    2.43    1.40
   4  -3 -18    3.43    1.37
   4  -3 -17    0.15    1.31
   4  -3 -17    0.75    1.49
   4  -3 -16   13.84    1.60
  -4   3  16   16.90    2.71
   4  -3 -15   86.79    2.90
  -4   3  15   78.33    3.91
   4  -3 -14   17.71    1.61
  -4   3  14   14.78    2.93
   4  -3 -13   14.24    1.70
  -4   3  13   23.73    2.76
   4  -3 -12    2.11    1.35
  -4   3  12    3.32    2.14
   4  -3 -11  277.03    8.04
  -4   3  11  328.03   10.97
   4  -3 -10   39.22    1.98
  -4   3  10   32.67    2.80
   4  -3  -9   94.58    3.56
  -4   3   9  106.03    5.14
   4  -3  -8    0.90    1.14
  -4   3   8    1.15    2.05
   4  -3  -7    2.33    0.95
   4  -3  -7    0.53    1.47
  -4   3   7   -0.11    1.62
   4  -3  -6   68.54    3.34
   4  -3  -6   64.51    3.35
  -4   3   6   75.09    4.18
   4  -3  -5  412.44   13.74
  -4   3   5  400.85   13.45
   4  -3  -4   44.51    2.53
  -4   3   4   45.99    3.04
   4  -3  -3    1.62    0.96
   4  -3  -3    2.66    1.71
  -4   3   3    2.35    1.71
   4  -3  -2  458.68   18.59
   4  -3  -2  433.50   19.01
  -4   3   2  485.94   14.67
   4  -3  -1  227.94    9.63
   4  -3  -1  243.25   12.39
  -4   3   1  212.04    9.49
   4  -3   0   13.02    2.10
   4  -3   0   12.30    1.11
   4  -3   1    1.67    1.75
   4  -3   1    2.64    0.90
   4  -3   2   43.63    3.75
   4  -3   2   45.95    1.74
   4  -3   3  127.79    5.78
   4  -3   3  142.79    8.45
   4  -3   3  159.09    5.73
   4  -3   4  684.16   19.25
   4  -3   4  706.60   24.21
  -4   3  -4  727.59   20.53
   4  -3   5   81.71    7.18
  -4   3  -5   77.63    4.46
   4  -3   6   20.95    1.78
   4  -3   6   18.75    2.44
  -4   3  -6   17.97    2.03
   4  -3   7  623.01   18.86
   4  -3   7  601.31   19.76
  -4   3  -7  590.61   17.81
  -4   3  -7  572.11   19.17
   4  -3   8  128.74    5.98
   4  -3   8  129.43    5.30
  -4   3  -8  131.86    5.15
   4  -3   9   39.31    2.25
   4  -3   9   38.91    2.18
  -4   3  -9   40.25    1.98
   4  -3  10  297.88   10.07
  -4   3 -10  278.58   11.63
  -4   3 -10  309.68    9.84
   4  -3  11    0.32    0.88
  -4   3 -11    0.60    1.58
  -4   3 -11   -0.36    1.10
   4  -3  12   14.44    1.35
  -4   3 -12   13.85    2.14
  -4   3 -12   16.63    1.56
   4  -3  13   42.33    2.09
  -4   3 -13   41.99    5.06
  -4   3 -13   49.37    2.32
  -4   3 -14    2.43    1.51
  -4   3 -15  120.37    5.39
  -4   3 -16  145.13    3.63
  -4   3 -17   45.92    2.32
  -4   3 -18   -0.88    1.54
  -4   3 -19    5.91    1.69
  -4   3 -20   -0.70    1.61
  -4   3 -21    8.42    1.81
   4  -2 -19    0.31    1.58
   4  -2 -19    0.01    1.61
   4  -2 -18   -0.24    1.35
   4  -2 -18   -0.20    1.45
   4  -2 -17    3.70    1.57
   4  -2 -17    4.26    1.55
   4  -2 -16   17.22    1.63
   4  -2 -15   10.33    1.63
  -4   2  15   15.32    2.86
   4  -2 -14   41.89    2.14
  -4   2  14   49.99    3.25
   4  -2 -13   35.12    2.03
  -4   2  13   32.43    3.18
   4  -2 -12    0.45    1.28
  -4   2  12    1.46    2.47
   4  -2 -11   80.69    3.13
  -4   2  11   76.01    4.14
   4  -2 -10  112.71    3.06
  -4   2  10  131.58    5.18
   4  -2  -9  177.87    4.75
  -4   2   9  192.95    6.70
   4  -2  -8   42.27    2.59
   4  -2  -8   39.93    2.54
   4  -2  -8   45.35    1.90
  -4   2   8   40.66    2.84
   4  -2  -7  488.14   15.27
   4  -2  -7  425.78   14.02
   4  -2  -7  452.75   13.72
  -4   2   7  448.04   14.70
   4  -2  -6  639.94   19.68
   4  -2  -6  596.34   19.26
   4  -2  -6  600.31   17.75
  -4   2   6  623.56   19.71
   4  -2  -5   85.30    3.78
  -4   2   5   84.83    3.53
   4  -2  -4   36.74    2.62
  -4   2   4   36.99    2.65
   4  -2  -3   17.41    1.91
   4  -2  -3   20.93    2.02
  -4   2   3   20.61    2.08
   4  -2  -2  105.69    5.94
   4  -2  -2  103.48    4.90
   4  -2  -2  108.12    4.17
  -4   2   2  118.16    5.78
   4  -2  -1    1.61    1.87
   4  -2  -1    1.23    1.30
   4  -2  -1    1.61    0.72
  -4   2   1    1.35    1.51
   4  -2   0  756.44   24.47
   4  -2   0  720.60   20.82
   4  -2   0  774.19   20.72
  -4   2   0  736.15   20.73
   4  -2   1  655.22   22.99
  -4   2  -1  657.50   21.20
  -4   2  -1  637.78   18.10
   4  -2   2   34.03    3.28
  -4   2  -2   33.01    2.86
  -4   2  -2   37.62    2.26
   4  -2   3  498.98   19.22
  -4   2  -3  457.84   21.30
  -4   2  -3  475.18    6.51
   4  -2   4  504.89   20.72
  -4   2  -4  485.37   16.77
   4  -2   5  484.70   19.41
  -4   2  -5  480.24   18.58
   4  -2   6  155.02    8.68
  -4   2  -6  138.68    7.73
   4  -2   7   83.97    4.38
   4  -2   7   84.35    4.50
  -4   2  -7   81.11    7.12
   4  -2   8  322.24   10.90
   4  -2   8  328.48   11.27
  -4   2  -8  288.30   13.31
   4  -2   9    0.97    0.90
   4  -2   9    0.18    0.96
  -4   2  -9   -0.09    1.48
   4  -2  10  175.01    5.76
   4  -2  10  179.49    5.49
  -4   2 -10  145.27   10.48
   4  -2  11   10.92    1.21
  -4   2 -11   12.02    2.41
  -4   2 -11   12.74    1.50
   4  -2  12   67.00    2.41
  -4   2 -12   63.55    5.84
  -4   2 -12   70.37    2.57
   4  -2  13    6.48    1.07
  -4   2 -13    3.70    2.05
  -4   2 -13    6.83    1.45
  -4   2 -14    0.99    1.23
  -4   2 -14    0.70    1.92
  -4   2 -15   27.34    1.96
  -4   2 -15   22.52    3.04
  -4   2 -16  156.94    3.77
  -4   2 -17   13.37    1.77
  -4   2 -18   16.66    1.72
  -4   2 -19    2.36    1.56
  -4   2 -20    7.42    1.51
  -4   2 -21    8.47    1.60
  -4   2 -22   25.47    2.06
   4  -1 -19   -0.85    1.38
   4  -1 -19   -0.86    1.46
   4  -1 -18    0.84    1.60
   4  -1 -18    1.25    1.43
   4  -1 -17   14.77    1.65
   4  -1 -17   14.55    1.67
   4  -1 -16   21.19    1.88
   4  -1 -16   21.05    1.76
   4  -1 -15   40.02    1.97
  -4   1  15   46.56    3.22
   4  -1 -14    9.74    1.50
  -4   1  14    6.54    2.23
   4  -1 -13   15.95    1.68
  -4   1  13   16.38    2.77
   4  -1 -12   14.35    1.43
  -4   1  12   13.31    2.75
   4  -1 -11  102.84    3.68
  -4   1  11  108.42    5.09
   4  -1 -10  271.25    5.86
   4  -1  -9   94.15    3.42
   4  -1  -9   76.54    3.48
  -4   1   9   88.55    4.39
   4  -1  -8   51.66    2.84
   4  -1  -8   56.96    2.86
  -4   1   8   55.05    3.14
   4  -1  -7  109.69    5.51
   4  -1  -7  125.09    5.68
   4  -1  -7  135.11    5.09
  -4   1   7  134.31    6.08
   4  -1  -6  771.81   23.81
   4  -1  -6  749.70   23.09
   4  -1  -6  851.85   24.63
  -4   1   6  834.07   25.49
   4  -1  -5   76.74    4.18
   4  -1  -5   75.86    4.00
   4  -1  -5   77.99    3.27
  -4   1   5   79.92    4.39
   4  -1  -4   79.17    4.22
  -4   1   4   77.18    4.13
   4  -1  -3    0.68    1.66
  -4   1   3    1.75    1.36
   4  -1  -2 1686.01   44.83
   4  -1  -2 1657.95   47.05
   4  -1  -1   57.38    4.11
   4  -1  -1   61.23    3.44
  -4   1   1   56.11    3.00
   4  -1   0   34.70    2.13
   4  -1   0   34.86    3.78
  -4   1   0   38.45    2.41
  -4   1   0   31.40    2.55
   4  -1   1  129.30    6.20
   4  -1   1  142.23    8.18
  -4   1  -1  137.58    6.88
  -4   1  -1  137.45    8.49
   4  -1   2  115.97    5.73
   4  -1   2  111.19    6.64
  -4   1  -2  111.37    3.40
  -4   1  -2  102.52    6.76
   4  -1   3    1.89    1.49
   4  -1   3    2.12    1.70
  -4   1  -3    1.93    1.02
  -4   1  -3    2.03    1.43
   4  -1   4  288.61   12.09
   4  -1   4  279.57   14.24
  -4   1  -4  286.37   12.66
  -4   1  -4  250.14   14.37
   4  -1   5   32.11    2.90
  -4   1  -5   28.43    3.45
  -4   1  -5   30.28    1.75
   4  -1   6   48.03    3.01
  -4   1  -6   41.07    4.24
  -4   1  -6   45.69    2.03
   4  -1   7    4.29    1.44
  -4   1  -7    3.06    1.76
  -4   1  -7    4.64    1.20
   4  -1   8  130.99    6.40
  -4   1  -8  120.58    9.16
   4  -1   9  367.74   11.96
  -4   1  -9  315.61   15.43
   4  -1  10   77.42    3.00
  -4   1 -10   60.92    5.83
   4  -1  11   81.85    3.30
  -4   1 -11   88.60    5.81
   4  -1  12   79.26    3.19
  -4   1 -12   83.65    5.79
   4  -1  13    7.88    1.11
  -4   1 -13    3.01    1.82
   4  -1  14   24.30    1.45
  -4   1 -14   31.09    3.35
  -4   1 -14   28.75    1.94
  -4   1 -15    4.24    1.55
  -4   1 -15    2.11    1.92
  -4   1 -16   50.60    2.22
  -4   1 -16   49.91    3.94
  -4   1 -17    1.82    1.29
  -4   1 -18   20.66    1.67
  -4   1 -19    0.88    1.54
  -4   1 -20   44.64    2.14
  -4   1 -21    6.42    1.69
  -4   1 -22    6.20    1.71
   4   0 -19    5.05    1.44
   4   0 -19    3.72    1.58
   4   0 -18    1.51    1.56
   4   0 -18   -0.60    1.38
   4   0 -17    3.29    1.57
   4   0 -17    3.40    1.22
   4   0 -16    6.91    1.66
   4   0 -16    7.57    1.51
   4   0 -15    4.45    1.48
   4   0 -15    3.49    1.33
   4   0 -14    4.21    1.38
  -4   0  14    4.53    2.54
   4   0 -12   29.49    1.89
  -4   0  12   35.83    3.14
   4   0 -11   86.65    3.31
  -4   0  11   98.78    4.72
   4   0 -10   71.13    2.54
  -4   0  10   62.84    3.74
   4   0  -9  127.53    5.61
   4   0  -9  133.66    5.93
   4   0  -9  146.11    5.49
  -4   0   9  137.64    6.64
   4   0  -8   12.07    1.60
   4   0  -8   12.42    2.00
   4   0  -8    9.97    1.28
  -4   0   8   14.11    2.30
   4   0  -7   62.20    3.41
   4   0  -7   67.93    3.61
   4   0  -7   60.74    2.53
  -4   0   7   71.38    3.98
   4   0  -6   89.54    3.97
   4   0  -6  103.87    3.81
   4   0  -6   99.05    2.65
  -4   0   6  109.71    4.20
   4   0  -5   46.19    2.73
   4   0  -5   47.11    2.80
  -4   0   5   42.55    2.68
   4   0  -4  311.48   13.32
   4   0  -4  306.87   11.85
   4   0  -4  308.31   10.97
  -4   0   4  305.96   12.12
   4   0  -3    0.30    1.70
  -4   0   3    0.83    1.69
  -4   0   3    0.38    1.46
   4   0  -2   35.40    2.68
  -4   0   2   35.67    2.46
   4   0  -1    3.44    1.91
   4   0  -1    3.30    1.39
  -4   0   1    3.56    1.47
   4   0   0   38.68    3.94
   4   0   0   40.02    2.68
  -4   0   0   47.77    2.89
   4   0   1  238.22   10.82
   4   0   1  233.02   12.80
  -4   0  -1  262.52   10.91
  -4   0  -1  224.82   11.40
   4   0   2   74.48    3.76
   4   0   2   64.77    5.17
  -4   0  -2   70.55    3.50
  -4   0  -2   71.90    5.94
   4   0   3 1348.23   23.03
   4   0   3 1206.93   29.82
  -4   0  -3 1278.79   20.62
  -4   0  -3 1233.24   28.23
[truncated: 358,823 more chars]
